# Supplementary material for: (η5-Cyclo­penta­dien­yl)[η6-diethyl eth­yl(phen­yl)malonate]iron(II) hexa­fluorido­phosphate
Source: Acta Crystallogr Sect E Struct Rep Online. 2008 Oct 4;64(Pt 11):m1360. doi: 10.1107/S1600536808030523 (PMC2959750; doi:10.1107/S1600536808030523)
Supplement: Supplementary file 1 [file e-64-m1360-sup1.cif]

##############################################################################
###                                                                        ###
###        Electronic paper (Acta Crystallographica Section E)             ###
###                                                                        ###
##############################################################################
#                                                                            #
# This CIF contains the data in a paper accepted for publication in Acta     #
# Crystallographica Section E. It conforms to the requirements of Notes      #
# for Authors for Section E, and has been peer reviewed under the auspices   #
# of the IUCr Commission on Journals.                                        #
#                                                                            #
# Full details of the Crystallographic Information File format               #
# are given in the paper "The Crystallographic Information File (CIF):       #
# a New Standard Archive File for Crystallography" by S. R. Hall, F. H.      #
# Allen and I. D. Brown [Acta Cryst. (1991), A47, 655-685].                  #
#                                                                            #
# The current version of the core CIF dictionary is obtainable from          #
# ftp://ftp.iucr.org/pub/cif_core.dic. The current version number is 2.4.    #
#                                                                            #
# Software is freely available for graphical display of the structure(s) in  #
# this CIF.  For information consult the CIF home page http://www.iucr.org/  #
# cif/home.html                                                              #
#                                                                            #
# This file may be used for bona fide research purposes within the           #
# scientific community so long as proper attribution is given to the journal # 
# article from which it was obtained.                                        #
#                                                                            #
##############################################################################
                                             
data_I
_audit_creation_method     SHELXL97
_chemical_name_systematic
;
(\h^5^-Cyclopentadienyl)[\h^6^-diethyl ethyl(phenyl)malonate]iron(II)
hexafluoridophosphate
;
_chemical_name_common     ?
_chemical_formula_moiety     'C20 H25 Fe O4 + , F6 P -'
_chemical_formula_sum     'C20 H25 F6 Fe O4 P'
_chemical_formula_iupac     '[Fe (C5 H5) (C15 H20 O4)] P F6'
_chemical_formula_weight     530.22
_chemical_melting_point     ?
_symmetry_cell_setting     triclinic
_symmetry_space_group_name_H-M     'P -1'
_symmetry_space_group_name_Hall     '-P 1'
loop_
    _symmetry_equiv_pos_as_xyz
    'x, y, z'
    '-x, -y, -z'
_cell_length_a     10.1075(5)
_cell_length_b     10.6731(5)
_cell_length_c     11.4797(6)
_cell_angle_alpha     100.3960(10)
_cell_angle_beta     111.8540(10)
_cell_angle_gamma     99.1000(10)
_cell_volume     1095.56(9)
_cell_formula_units_Z     2
_cell_measurement_reflns_used     3863
_cell_measurement_theta_min     2.24
_cell_measurement_theta_max     27.974
_cell_measurement_temperature     223(2)
_exptl_crystal_description     plate
_exptl_crystal_colour     yellow
_exptl_crystal_size_max     0.40
_exptl_crystal_size_mid     0.38
_exptl_crystal_size_min     0.10
_exptl_crystal_density_diffrn     1.607
_exptl_crystal_density_meas     ?
_exptl_crystal_density_method     'not measured'
_exptl_crystal_F_000     544
_exptl_absorpt_coefficient_mu     0.837
_exptl_absorpt_correction_type     multi-scan
_exptl_absorpt_process_details     '(SADABS; Bruker, 1998)'
_exptl_absorpt_correction_T_min     0.687918
_exptl_absorpt_correction_T_max     0.920000
_exptl_special_details
;
;
_diffrn_ambient_temperature     223(2)
_diffrn_radiation_type     MoK\a
_diffrn_radiation_wavelength     0.71073
_diffrn_radiation_source     'fine-focus sealed tube'
_diffrn_radiation_monochromator     graphite
_diffrn_measurement_device_type     'Bruker SMART CCD area-detector'
_diffrn_measurement_method     '\f and \w'
_diffrn_detector_area_resol_mean     ?
_diffrn_reflns_number     8715
_diffrn_reflns_av_R_equivalents     0.0164
_diffrn_reflns_av_sigmaI/netI     0.0375
_diffrn_reflns_theta_min     1.98
_diffrn_reflns_theta_max     26.00
_diffrn_reflns_theta_full     26.00
_diffrn_measured_fraction_theta_max     0.989
_diffrn_measured_fraction_theta_full     0.989
_diffrn_reflns_limit_h_min     -12
_diffrn_reflns_limit_h_max     12
_diffrn_reflns_limit_k_min     -13
_diffrn_reflns_limit_k_max     13
_diffrn_reflns_limit_l_min     -14
_diffrn_reflns_limit_l_max     14
_diffrn_standards_number     ?
_diffrn_standards_interval_count     ?
_diffrn_standards_interval_time     ?
_diffrn_standards_decay_%     ?
_refine_special_details
;
Refinement of <i>F</i>^2^ against ALL reflections. The weighted
<i>R</i>-factor <i>wR</i> and goodness of fit <i>S</i> are based
on <i>F</i>^2^, conventional <i>R</i>-factors <i>R</i> are based
on <i>F</i>, with <i>F</i> set to zero for negative <i>F</i>^2^.
The threshold expression of <i>F</i>^2^ > \s(<i>F</i>^2^) is
used only for calculating <i>R</i>-factors(gt) <i>etc</i> and is
not relevant to the choice of reflections for refinement.
<i>R</i>-factors based on <i>F</i>^2^ are statistically about
twice as large as those based on <i>F</i>, and <i>R</i>-
factors based on ALL data will be even larger.
;
_reflns_number_total     4253
_reflns_number_gt     3283
_reflns_threshold_expression     I>2\s(I)
_refine_ls_structure_factor_coef     Fsqd
_refine_ls_matrix_type     full
_refine_ls_R_factor_all     0.0390
_refine_ls_R_factor_gt     0.0289
_refine_ls_wR_factor_gt     0.0683
_refine_ls_wR_factor_ref     0.0697
_refine_ls_goodness_of_fit_ref     0.951
_refine_ls_restrained_S_all     1.020
_refine_ls_number_reflns     4253
_refine_ls_number_parameters     343
_refine_ls_number_restraints     30
_refine_ls_hydrogen_treatment     constr
_refine_ls_weighting_scheme     calc
_refine_ls_weighting_details
               'calc w = 1/[\s^2^(Fo^2^)+(0.0326P)^2^] where P=(Fo^2^+2Fc^2^)/3'
_atom_sites_solution_hydrogens     geom
_atom_sites_solution_primary     direct
_atom_sites_solution_secondary     difmap
_refine_ls_shift/su_max     0.001
_refine_ls_shift/su_mean     0.000
_refine_diff_density_max     0.267
_refine_diff_density_min     -0.260
_refine_ls_extinction_method     none
_refine_ls_extinction_coef     ?
loop_
    _atom_type_symbol
    _atom_type_description
    _atom_type_scat_dispersion_real
    _atom_type_scat_dispersion_imag
    _atom_type_scat_source
    'C' 'C' 0.0033 0.0016
                         'International Tables Vol C Tables 4.2.6.8 and 6.1.1.4'
    'H' 'H' 0.0000 0.0000
                         'International Tables Vol C Tables 4.2.6.8 and 6.1.1.4'
    'O' 'O' 0.0106 0.0060
                         'International Tables Vol C Tables 4.2.6.8 and 6.1.1.4'
    'F' 'F' 0.0171 0.0103
                         'International Tables Vol C Tables 4.2.6.8 and 6.1.1.4'
    'P' 'P' 0.1023 0.0942
                         'International Tables Vol C Tables 4.2.6.8 and 6.1.1.4'
    'Fe' 'Fe' 0.3463 0.8444
                         'International Tables Vol C Tables 4.2.6.8 and 6.1.1.4'
_computing_data_collection     'SMART (Bruker, 1998)'
_computing_cell_refinement     'SAINT (Bruker, 1998)'
_computing_data_reduction
                            'SAINT (Bruker, 1998) and SHELXTL (Sheldrick, 2008)'
_computing_structure_solution     'SHELXS97 (Sheldrick, 2008)'
_computing_structure_refinement     'SHELXL97 (Sheldrick, 2008)'
_computing_molecular_graphics     'SHELXTL (Sheldrick, 2008)'
_computing_publication_material     'SHELXTL (Sheldrick, 2008)'
loop_
    _atom_site_type_symbol
    _atom_site_label
    _atom_site_fract_x
    _atom_site_fract_y
    _atom_site_fract_z
    _atom_site_U_iso_or_equiv
    _atom_site_adp_type
    _atom_site_calc_flag
    _atom_site_refinement_flags
    _atom_site_occupancy
    _atom_site_disorder_assembly
    _atom_site_disorder_group
    Fe Fe1 0.81979(3) 0.78170(3) 0.69683(3) 0.02689(10) Uani d . 1 . .
    O O1 0.92832(15) 0.74047(14) 1.12205(13) 0.0373(4) Uani d . 1 . .
    O O2 0.72028(15) 0.60360(14) 1.09549(13) 0.0346(3) Uani d . 1 . .
    O O3 0.53949(16) 0.50483(14) 0.74158(14) 0.0403(4) Uani d . 1 . .
    O O4 0.76727(15) 0.48640(13) 0.85723(13) 0.0329(3) Uani d . 1 . .
    C C1 0.7101(2) 0.68946(18) 0.91843(18) 0.0254(4) Uani d . 1 . .
    C C2 0.5722(2) 0.7343(2) 0.9184(2) 0.0334(5) Uani d . 1 . .
    H H2A 0.5192 0.7499 0.8336 0.040 Uiso calc R 1 . .
    H H2B 0.5072 0.6627 0.9286 0.040 Uiso calc R 1 . .
    C C3 0.6033(3) 0.8579(2) 1.0241(2) 0.0445(6) Uani d . 1 . .
    H H3A 0.5114 0.8797 1.0167 0.067 Uiso calc R 1 . .
    H H3B 0.6660 0.9301 1.0140 0.067 Uiso calc R 1 . .
    H H3C 0.6524 0.8427 1.1088 0.067 Uiso calc R 1 . .
    C C4 0.8028(2) 0.68215(18) 1.05709(18) 0.0272(4) Uani d . 1 . .
    C C5 0.7890(2) 0.5919(2) 1.2283(2) 0.0407(6) Uani d . 1 . .
    H H5A 0.7138 0.5746 1.2618 0.049 Uiso calc R 1 . .
    H H5B 0.8601 0.6748 1.2840 0.049 Uiso calc R 1 . .
    C C6 0.8652(3) 0.4835(3) 1.2322(3) 0.0620(7) Uani d . 1 . .
    H H6A 0.9108 0.4775 1.3211 0.093 Uiso calc R 1 . .
    H H6B 0.9401 0.5010 1.1995 0.093 Uiso calc R 1 . .
    H H6C 0.7944 0.4012 1.1785 0.093 Uiso calc R 1 . .
    C C7 0.6602(2) 0.54987(19) 0.82816(19) 0.0282(4) Uani d . 1 . .
    C C8 0.7289(3) 0.3497(2) 0.7801(2) 0.0420(6) Uani d . 1 . .
    H H8A 0.8186 0.3242 0.7823 0.050 Uiso calc R 1 . .
    H H8B 0.6654 0.3425 0.6894 0.050 Uiso calc R 1 . .
    C C9 0.6513(3) 0.2591(2) 0.8327(3) 0.0582(7) Uani d . 1 . .
    H H9A 0.6259 0.1697 0.7801 0.087 Uiso calc R 1 . .
    H H9B 0.5623 0.2843 0.8302 0.087 Uiso calc R 1 . .
    H H9C 0.7152 0.2647 0.9217 0.087 Uiso calc R 1 . .
    C C11 0.8062(2) 0.78164(18) 0.87652(17) 0.0249(4) Uani d . 1 . .
    C C12 0.9415(2) 0.75755(19) 0.87999(18) 0.0279(4) Uani d . 1 . .
    H H12A 0.9593 0.6699 0.8862 0.034 Uiso calc R 1 . .
    C C13 1.0319(2) 0.8405(2) 0.84251(19) 0.0336(5) Uani d . 1 . .
    H H13A 1.1117 0.8099 0.8248 0.040 Uiso calc R 1 . .
    C C14 0.9897(2) 0.9497(2) 0.8011(2) 0.0383(5) Uani d . 1 . .
    H H14A 1.0406 0.9946 0.7556 0.046 Uiso calc R 1 . .
    C C15 0.8563(2) 0.9749(2) 0.7967(2) 0.0359(5) Uani d . 1 . .
    H H15A 0.8151 1.0369 0.7474 0.043 Uiso calc R 1 . .
    C C16 0.7640(2) 0.89045(19) 0.83243(19) 0.0309(5) Uani d . 1 . .
    H H16A 0.6604 0.8955 0.8072 0.037 Uiso calc R 1 . .
    C C21 0.6282(2) 0.6578(2) 0.55586(19) 0.0400(6) Uani d . 1 . .
    H H21A 0.5383 0.6247 0.5679 0.048 Uiso calc R 1 . .
    C C22 0.7449(3) 0.5962(2) 0.57124(19) 0.0391(5) Uani d . 1 . .
    H H22A 0.7514 0.5127 0.5964 0.047 Uiso calc R 1 . .
    C C23 0.8518(3) 0.6756(2) 0.5459(2) 0.0400(5) Uani d . 1 . .
    H H23A 0.9460 0.6571 0.5494 0.048 Uiso calc R 1 . .
    C C24 0.7992(3) 0.7845(2) 0.5129(2) 0.0409(6) Uani d . 1 . .
    H H24A 0.8502 0.8562 0.4892 0.049 Uiso calc R 1 . .
    C C25 0.6604(2) 0.7735(2) 0.5190(2) 0.0407(6) Uani d . 1 . .
    H H25A 0.5973 0.8359 0.5002 0.049 Uiso calc R 1 . .
    P P1 0.27016(7) 0.85459(6) 0.57865(6) 0.04155(16) Uani d . 1 . .
    F F1 0.4244(5) 0.9355(6) 0.6910(5) 0.1004(17) Uani d PU 0.50 A 1
    F F2 0.1990(10) 0.9654(8) 0.6111(6) 0.116(2) Uani d PU 0.50 A 1
    F F3 0.1268(7) 0.7640(9) 0.4775(7) 0.133(3) Uani d PU 0.50 A 1
    F F4 0.3508(9) 0.7418(6) 0.5589(7) 0.090(2) Uani d PU 0.50 A 1
    F F5 0.2264(15) 0.8121(18) 0.6816(17) 0.101(4) Uani d P 0.50 A 1
    F F6 0.2812(16) 0.8822(15) 0.4546(10) 0.093(4) Uani d P 0.50 A 1
    F F1' 0.3536(9) 0.9989(5) 0.6502(5) 0.110(2) Uani d P 0.50 A 2
    F F2' 0.1219(6) 0.9002(7) 0.5286(9) 0.124(3) Uani d P 0.50 A 2
    F F3' 0.1751(10) 0.7108(5) 0.4937(8) 0.114(3) Uani d P 0.50 A 2
    F F4' 0.4077(7) 0.8045(9) 0.6140(8) 0.117(3) Uani d PU 0.50 A 2
    F F5' 0.2616(16) 0.8132(17) 0.7044(17) 0.094(4) Uani d P 0.50 A 2
    F F6' 0.3100(15) 0.9107(15) 0.4735(12) 0.095(4) Uani d P 0.50 A 2
loop_
    _atom_site_aniso_label
    _atom_site_aniso_U_11
    _atom_site_aniso_U_22
    _atom_site_aniso_U_33
    _atom_site_aniso_U_12
    _atom_site_aniso_U_13
    _atom_site_aniso_U_23
    Fe1 0.02888(17) 0.02541(16) 0.02465(16) 0.00237(12) 0.01130(13) 0.00567(12)
    O1 0.0332(8) 0.0393(9) 0.0293(8) -0.0006(7) 0.0056(7) 0.0093(7)
    O2 0.0352(8) 0.0418(9) 0.0270(8) 0.0043(7) 0.0130(7) 0.0137(6)
    O3 0.0341(9) 0.0373(9) 0.0345(8) 0.0006(7) 0.0040(7) 0.0037(7)
    O4 0.0325(8) 0.0245(7) 0.0371(8) 0.0050(6) 0.0130(7) 0.0019(6)
    C1 0.0249(10) 0.0262(10) 0.0235(10) 0.0047(8) 0.0094(8) 0.0054(8)
    C2 0.0274(11) 0.0367(12) 0.0403(12) 0.0089(9) 0.0164(10) 0.0139(10)
    C3 0.0476(14) 0.0437(14) 0.0568(15) 0.0192(11) 0.0337(13) 0.0143(12)
    C4 0.0329(12) 0.0235(10) 0.0261(10) 0.0081(9) 0.0134(9) 0.0047(8)
    C5 0.0439(14) 0.0546(15) 0.0271(11) 0.0096(11) 0.0167(10) 0.0170(11)
    C6 0.0710(19) 0.0593(18) 0.0575(17) 0.0261(15) 0.0182(15) 0.0290(14)
    C7 0.0313(11) 0.0275(11) 0.0270(11) 0.0029(9) 0.0142(10) 0.0093(9)
    C8 0.0458(14) 0.0253(11) 0.0517(14) 0.0059(10) 0.0225(12) -0.0001(10)
    C9 0.0716(19) 0.0321(13) 0.0714(18) 0.0060(13) 0.0327(16) 0.0140(12)
    C11 0.0264(10) 0.0234(10) 0.0199(10) 0.0023(8) 0.0080(8) 0.0003(8)
    C12 0.0265(10) 0.0276(11) 0.0231(10) 0.0026(9) 0.0074(9) 0.0011(8)
    C13 0.0266(11) 0.0370(12) 0.0311(11) -0.0005(9) 0.0115(9) 0.0025(9)
    C14 0.0428(13) 0.0317(12) 0.0343(12) -0.0063(10) 0.0180(10) 0.0024(9)
    C15 0.0490(14) 0.0232(11) 0.0347(12) 0.0048(10) 0.0184(11) 0.0069(9)
    C16 0.0359(12) 0.0263(11) 0.0302(11) 0.0065(9) 0.0149(10) 0.0049(9)
    C21 0.0368(12) 0.0421(13) 0.0248(11) -0.0083(10) 0.0055(10) 0.0014(10)
    C22 0.0531(15) 0.0299(12) 0.0247(11) 0.0028(11) 0.0115(10) 0.0010(9)
    C23 0.0485(14) 0.0438(14) 0.0281(11) 0.0094(11) 0.0195(11) 0.0038(10)
    C24 0.0517(14) 0.0430(14) 0.0260(11) 0.0026(11) 0.0169(11) 0.0106(10)
    C25 0.0405(13) 0.0451(14) 0.0278(12) 0.0082(11) 0.0054(10) 0.0098(10)
    P1 0.0377(3) 0.0473(4) 0.0485(4) 0.0136(3) 0.0237(3) 0.0180(3)
    F1 0.071(3) 0.096(4) 0.083(3) -0.021(3) 0.000(2) 0.010(3)
    F2 0.172(6) 0.136(5) 0.119(4) 0.127(5) 0.091(4) 0.072(4)
    F3 0.054(3) 0.188(8) 0.092(3) -0.041(4) 0.000(3) 0.012(6)
    F4 0.135(6) 0.066(3) 0.111(4) 0.054(3) 0.083(4) 0.025(2)
    F5 0.093(6) 0.147(9) 0.090(7) 0.001(5) 0.072(6) 0.040(5)
    F6 0.160(9) 0.083(5) 0.040(3) 0.023(5) 0.043(4) 0.028(3)
    F1' 0.151(6) 0.071(3) 0.065(3) -0.050(3) 0.040(3) -0.009(2)
    F2' 0.053(3) 0.114(5) 0.228(8) 0.046(3) 0.057(4) 0.077(5)
    F3' 0.171(9) 0.036(2) 0.119(5) 0.006(3) 0.057(5) 0.007(2)
    F4' 0.067(4) 0.197(8) 0.148(6) 0.084(4) 0.061(4) 0.112(5)
    F5' 0.124(8) 0.140(9) 0.081(6) 0.080(8) 0.068(6) 0.077(6)
    F6' 0.099(5) 0.107(8) 0.129(8) 0.032(5) 0.076(6) 0.081(7)
_geom_special_details
;
All e.s.d.'s are estimated using the full covariance matrix. The cell
e.s.d.'s are taken into account individually in the estimation of
e.s.d.'s in distances, angles and torsion angles; correlations between
e.s.d.'s in cell parameters are only used when they are defined by
crystal symmetry. An approximate (isotropic) treatment of cell
e.s.d.'s is used for estimating e.s.d.'s involving l.s. planes.
;
loop_
    _geom_bond_atom_site_label_1
    _geom_bond_atom_site_label_2
    _geom_bond_site_symmetry_2
    _geom_bond_distance
    _geom_bond_publ_flag
    Fe1 C21 . 2.050(2) ?
    Fe1 C24 . 2.050(2) ?
    Fe1 C25 . 2.052(2) ?
    Fe1 C23 . 2.053(2) ?
    Fe1 C22 . 2.063(2) ?
    Fe1 C15 . 2.072(2) yes
    Fe1 C16 . 2.073(2) yes
    Fe1 C13 . 2.077(2) yes
    Fe1 C14 . 2.078(2) yes
    Fe1 C12 . 2.0906(19) yes
    Fe1 C11 . 2.1179(19) yes
    O1 C4 . 1.196(2) yes
    O2 C4 . 1.334(2) yes
    O2 C5 . 1.459(2) yes
    O3 C7 . 1.203(2) yes
    O4 C7 . 1.336(2) yes
    O4 C8 . 1.470(2) yes
    C1 C11 . 1.536(3) yes
    C1 C7 . 1.538(3) yes
    C1 C4 . 1.541(3) yes
    C1 C2 . 1.543(3) yes
    C2 C3 . 1.522(3) ?
    C2 H2A . 0.9800 ?
    C2 H2B . 0.9800 ?
    C3 H3A . 0.9700 ?
    C3 H3B . 0.9700 ?
    C3 H3C . 0.9700 ?
    C5 C6 . 1.486(3) ?
    C5 H5A . 0.9800 ?
    C5 H5B . 0.9800 ?
    C6 H6A . 0.9700 ?
    C6 H6B . 0.9700 ?
    C6 H6C . 0.9700 ?
    C8 C9 . 1.496(3) ?
    C8 H8A . 0.9800 ?
    C8 H8B . 0.9800 ?
    C9 H9A . 0.9700 ?
    C9 H9B . 0.9700 ?
    C9 H9C . 0.9700 ?
    C11 C16 . 1.413(3) ?
    C11 C12 . 1.418(3) ?
    C12 C13 . 1.406(3) ?
    C12 H12A . 0.9900 ?
    C13 C14 . 1.405(3) ?
    C13 H13A . 0.9900 ?
    C14 C15 . 1.400(3) ?
    C14 H14A . 0.9900 ?
    C15 C16 . 1.415(3) ?
    C15 H15A . 0.9900 ?
    C16 H16A . 0.9900 ?
    C21 C25 . 1.405(3) ?
    C21 C22 . 1.409(3) ?
    C21 H21A . 0.9900 ?
    C22 C23 . 1.416(3) ?
    C22 H22A . 0.9900 ?
    C23 C24 . 1.408(3) ?
    C23 H23A . 0.9900 ?
    C24 C25 . 1.418(3) ?
    C24 H24A . 0.9900 ?
    C25 H25A . 0.9900 ?
    P1 F4' . 1.508(5) ?
    P1 F3 . 1.510(6) ?
    P1 F5 . 1.523(12) ?
    P1 F2 . 1.538(5) ?
    P1 F1' . 1.541(4) ?
    P1 F6 . 1.544(11) ?
    P1 F2' . 1.582(5) ?
    P1 F4 . 1.586(6) ?
    P1 F1 . 1.586(4) ?
    P1 F6' . 1.589(13) ?
    P1 F3' . 1.590(6) ?
    P1 F5' . 1.612(14) ?
loop_
    _geom_angle_atom_site_label_1
    _geom_angle_atom_site_label_2
    _geom_angle_atom_site_label_3
    _geom_angle_site_symmetry_1
    _geom_angle_site_symmetry_3
    _geom_angle
    _geom_angle_publ_flag
    C21 Fe1 C24 . . 67.56(9) ?
    C21 Fe1 C25 . . 40.06(9) ?
    C24 Fe1 C25 . . 40.45(9) ?
    C21 Fe1 C23 . . 67.69(9) ?
    C24 Fe1 C23 . . 40.14(9) ?
    C25 Fe1 C23 . . 67.79(9) ?
    C21 Fe1 C22 . . 40.07(9) ?
    C24 Fe1 C22 . . 67.35(9) ?
    C25 Fe1 C22 . . 67.37(9) ?
    C23 Fe1 C22 . . 40.24(9) ?
    C21 Fe1 C15 . . 128.85(9) ?
    C24 Fe1 C15 . . 106.60(9) ?
    C25 Fe1 C15 . . 101.40(9) ?
    C23 Fe1 C15 . . 140.10(9) ?
    C22 Fe1 C15 . . 168.30(9) ?
    C21 Fe1 C16 . . 106.85(9) ?
    C24 Fe1 C16 . . 134.61(9) ?
    C25 Fe1 C16 . . 105.35(9) ?
    C23 Fe1 C16 . . 173.11(9) ?
    C22 Fe1 C16 . . 137.62(9) ?
    C15 Fe1 C16 . . 39.93(8) ?
    C21 Fe1 C13 . . 158.75(9) ?
    C24 Fe1 C13 . . 116.55(9) ?
    C25 Fe1 C13 . . 154.37(9) ?
    C23 Fe1 C13 . . 101.40(9) ?
    C22 Fe1 C13 . . 120.09(9) ?
    C15 Fe1 C13 . . 71.43(9) ?
    C16 Fe1 C13 . . 85.11(8) ?
    C21 Fe1 C14 . . 160.63(9) ?
    C24 Fe1 C14 . . 98.94(9) ?
    C25 Fe1 C14 . . 120.80(9) ?
    C23 Fe1 C14 . . 111.53(9) ?
    C22 Fe1 C14 . . 148.93(9) ?
    C15 Fe1 C14 . . 39.42(9) ?
    C16 Fe1 C14 . . 72.10(8) ?
    C13 Fe1 C14 . . 39.53(8) ?
    C21 Fe1 C12 . . 127.06(8) ?
    C24 Fe1 C12 . . 149.64(9) ?
    C25 Fe1 C12 . . 166.15(8) ?
    C23 Fe1 C12 . . 115.23(9) ?
    C22 Fe1 C12 . . 105.62(8) ?
    C15 Fe1 C12 . . 84.63(8) ?
    C16 Fe1 C12 . . 71.27(8) ?
    C13 Fe1 C12 . . 39.44(8) ?
    C14 Fe1 C12 . . 71.60(8) ?
    C21 Fe1 C11 . . 106.11(8) ?
    C24 Fe1 C11 . . 170.92(8) ?
    C25 Fe1 C11 . . 130.58(8) ?
    C23 Fe1 C11 . . 144.91(9) ?
    C22 Fe1 C11 . . 112.43(8) ?
    C15 Fe1 C11 . . 71.85(8) ?
    C16 Fe1 C11 . . 39.38(7) ?
    C13 Fe1 C11 . . 71.79(8) ?
    C14 Fe1 C11 . . 85.47(8) ?
    C12 Fe1 C11 . . 39.38(7) ?
    C4 O2 C5 . . 116.62(16) yes
    C7 O4 C8 . . 116.15(16) yes
    C11 C1 C7 . . 110.06(15) ?
    C11 C1 C4 . . 108.78(15) ?
    C7 C1 C4 . . 107.62(15) yes
    C11 C1 C2 . . 113.56(16) yes
    C7 C1 C2 . . 108.40(16) ?
    C4 C1 C2 . . 108.24(16) ?
    C3 C2 C1 . . 114.76(17) yes
    C3 C2 H2A . . 108.6 ?
    C1 C2 H2A . . 108.6 ?
    C3 C2 H2B . . 108.6 ?
    C1 C2 H2B . . 108.6 ?
    H2A C2 H2B . . 107.6 ?
    C2 C3 H3A . . 109.5 ?
    C2 C3 H3B . . 109.5 ?
    H3A C3 H3B . . 109.5 ?
    C2 C3 H3C . . 109.5 ?
    H3A C3 H3C . . 109.5 ?
    H3B C3 H3C . . 109.5 ?
    O1 C4 O2 . . 124.96(18) yes
    O1 C4 C1 . . 125.52(18) yes
    O2 C4 C1 . . 109.49(16) yes
    O2 C5 C6 . . 110.53(19) ?
    O2 C5 H5A . . 109.5 ?
    C6 C5 H5A . . 109.5 ?
    O2 C5 H5B . . 109.5 ?
    C6 C5 H5B . . 109.5 ?
    H5A C5 H5B . . 108.1 ?
    C5 C6 H6A . . 109.5 ?
    C5 C6 H6B . . 109.5 ?
    H6A C6 H6B . . 109.5 ?
    C5 C6 H6C . . 109.5 ?
    H6A C6 H6C . . 109.5 ?
    H6B C6 H6C . . 109.5 ?
    O3 C7 O4 . . 124.71(18) yes
    O3 C7 C1 . . 123.51(18) yes
    O4 C7 C1 . . 111.77(16) yes
    O4 C8 C9 . . 110.54(18) ?
    O4 C8 H8A . . 109.5 ?
    C9 C8 H8A . . 109.5 ?
    O4 C8 H8B . . 109.5 ?
    C9 C8 H8B . . 109.5 ?
    H8A C8 H8B . . 108.1 ?
    C8 C9 H9A . . 109.5 ?
    C8 C9 H9B . . 109.5 ?
    H9A C9 H9B . . 109.5 ?
    C8 C9 H9C . . 109.5 ?
    H9A C9 H9C . . 109.5 ?
    H9B C9 H9C . . 109.5 ?
    C16 C11 C12 . . 117.94(18) yes
    C16 C11 C1 . . 122.20(17) yes
    C12 C11 C1 . . 119.85(17) ?
    C16 C11 Fe1 . . 68.60(11) ?
    C12 C11 Fe1 . . 69.27(11) ?
    C1 C11 Fe1 . . 133.56(12) ?
    C13 C12 C11 . . 121.08(19) ?
    C13 C12 Fe1 . . 69.75(12) ?
    C11 C12 Fe1 . . 71.34(11) ?
    C13 C12 H12A . . 118.5 ?
    C11 C12 H12A . . 118.5 ?
    Fe1 C12 H12A . . 118.5 ?
    C14 C13 C12 . . 120.31(19) ?
    C14 C13 Fe1 . . 70.29(12) ?
    C12 C13 Fe1 . . 70.81(11) ?
    C14 C13 H13A . . 119.0 ?
    C12 C13 H13A . . 119.0 ?
    Fe1 C13 H13A . . 119.0 ?
    C15 C14 C13 . . 119.4(2) ?
    C15 C14 Fe1 . . 70.05(12) ?
    C13 C14 Fe1 . . 70.18(12) ?
    C15 C14 H14A . . 119.4 ?
    C13 C14 H14A . . 119.4 ?
    Fe1 C14 H14A . . 119.4 ?
    C14 C15 C16 . . 120.4(2) ?
    C14 C15 Fe1 . . 70.53(12) ?
    C16 C15 Fe1 . . 70.08(11) ?
    C14 C15 H15A . . 118.8 ?
    C16 C15 H15A . . 118.8 ?
    Fe1 C15 H15A . . 118.8 ?
    C11 C16 C15 . . 120.80(19) ?
    C11 C16 Fe1 . . 72.02(11) ?
    C15 C16 Fe1 . . 70.00(12) ?
    C11 C16 H16A . . 118.8 ?
    C15 C16 H16A . . 118.8 ?
    Fe1 C16 H16A . . 118.8 ?
    C25 C21 C22 . . 108.4(2) ?
    C25 C21 Fe1 . . 70.08(12) ?
    C22 C21 Fe1 . . 70.47(12) ?
    C25 C21 H21A . . 125.8 ?
    C22 C21 H21A . . 125.8 ?
    Fe1 C21 H21A . . 125.8 ?
    C21 C22 C23 . . 108.0(2) ?
    C21 C22 Fe1 . . 69.46(12) ?
    C23 C22 Fe1 . . 69.50(12) ?
    C21 C22 H22A . . 126.0 ?
    C23 C22 H22A . . 126.0 ?
    Fe1 C22 H22A . . 126.0 ?
    C24 C23 C22 . . 107.7(2) ?
    C24 C23 Fe1 . . 69.82(12) ?
    C22 C23 Fe1 . . 70.26(12) ?
    C24 C23 H23A . . 126.1 ?
    C22 C23 H23A . . 126.1 ?
    Fe1 C23 H23A . . 126.1 ?
    C23 C24 C25 . . 108.2(2) ?
    C23 C24 Fe1 . . 70.05(12) ?
    C25 C24 Fe1 . . 69.87(12) ?
    C23 C24 H24A . . 125.9 ?
    C25 C24 H24A . . 125.9 ?
    Fe1 C24 H24A . . 125.9 ?
    C21 C25 C24 . . 107.7(2) ?
    C21 C25 Fe1 . . 69.87(12) ?
    C24 C25 Fe1 . . 69.68(12) ?
    C21 C25 H25A . . 126.2 ?
    C24 C25 H25A . . 126.2 ?
    Fe1 C25 H25A . . 126.2 ?
    F4' P1 F3 . . 118.9(5) ?
    F4' P1 F5 . . 95.7(6) ?
    F3 P1 F5 . . 87.7(8) ?
    F4' P1 F2 . . 146.6(5) ?
    F3 P1 F2 . . 94.2(4) ?
    F5 P1 F2 . . 79.9(7) ?
    F4' P1 F1' . . 94.2(4) ?
    F3 P1 F1' . . 145.1(5) ?
    F5 P1 F1' . . 100.5(8) ?
    F2 P1 F1' . . 54.9(3) ?
    F4' P1 F6 . . 91.8(7) ?
    F3 P1 F6 . . 80.5(6) ?
    F5 P1 F6 . . 168.0(8) ?
    F2 P1 F6 . . 98.8(6) ?
    F1' P1 F6 . . 88.2(6) ?
    F4' P1 F2' . . 174.9(4) ?
    F3 P1 F2' . . 57.2(4) ?
    F5 P1 F2' . . 87.5(6) ?
    F2 P1 F2' . . 37.9(3) ?
    F1' P1 F2' . . 89.1(4) ?
    F6 P1 F2' . . 84.4(7) ?
    F4' P1 F4 . . 29.7(3) ?
    F3 P1 F4 . . 89.2(4) ?
    F5 P1 F4 . . 96.3(7) ?
    F2 P1 F4 . . 174.8(3) ?
    F1' P1 F4 . . 122.9(4) ?
    F6 P1 F4 . . 85.6(7) ?
    F2' P1 F4 . . 146.1(4) ?
    F4' P1 F1 . . 56.3(3) ?
    F3 P1 F1 . . 173.4(4) ?
    F5 P1 F1 . . 88.5(7) ?
    F2 P1 F1 . . 90.4(4) ?
    F1' P1 F1 . . 41.1(3) ?
    F6 P1 F1 . . 103.5(6) ?
    F2' P1 F1 . . 127.9(4) ?
    F4 P1 F1 . . 85.9(3) ?
    F4' P1 F6' . . 88.7(6) ?
    F3 P1 F6' . . 93.0(6) ?
    F5 P1 F6' . . 174.6(8) ?
    F2 P1 F6' . . 94.7(6) ?
    F1' P1 F6' . . 75.9(6) ?
    F6 P1 F6' . . 12.9(10) ?
    F2' P1 F6' . . 88.3(6) ?
    F4 P1 F6' . . 89.0(6) ?
    F1 P1 F6' . . 91.3(6) ?
    F4' P1 F3' . . 89.7(4) ?
    F3 P1 F3' . . 30.1(4) ?
    F5 P1 F3' . . 82.8(8) ?
    F2 P1 F3' . . 122.1(4) ?
    F1' P1 F3' . . 174.5(4) ?
    F6 P1 F3' . . 87.9(6) ?
    F2' P1 F3' . . 86.8(4) ?
    F4 P1 F3' . . 60.5(3) ?
    F1 P1 F3' . . 143.9(4) ?
    F6' P1 F3' . . 100.4(6) ?
    F4' P1 F5' . . 84.6(5) ?
    F3 P1 F5' . . 98.0(7) ?
    F5 P1 F5' . . 12.5(10) ?
    F2 P1 F5' . . 86.2(6) ?
    F1' P1 F5' . . 95.7(7) ?
    F6 P1 F5' . . 174.9(9) ?
    F2' P1 F5' . . 99.0(5) ?
    F4 P1 F5' . . 89.5(6) ?
    F1 P1 F5' . . 77.6(7) ?
    F6' P1 F5' . . 168.9(8) ?
    F3' P1 F5' . . 88.4(8) ?
data_global
_journal_date_recd_electronic     2008-06-23
_journal_date_accepted     2008-09-22
_journal_name_full     'Acta Crystallographica, Section E'
_journal_year     2008
_journal_volume     64
_journal_issue     11
_journal_page_first     m1360
_journal_page_last     m1360
_journal_paper_category     QM
_journal_coeditor_code     RT2022
_publ_contact_author_name     'Dr Adam Piorko'
_publ_contact_author_address
;
Department of Chemistry
Saint Mary's University
Halifax
Nova Scotia
Canada B3H 3C3
;
_publ_contact_author_email     adam.piorko@smu.ca
_publ_contact_author_fax     '902 496 8104'
_publ_contact_author_phone     '902 420 5655'
_publ_section_title
;
(\h^5^-Cyclopentadienyl)[\h^6^-diethyl ethyl(phenyl)malonate]iron(II)
hexafluoridophosphate
;
loop_
    _publ_author_name
    _publ_author_address
    'Jenkins, Hilary A.'
;
Department of Chemistry
Saint Mary's University
Halifax
Nova Scotia
Canada B3H 3C3
;
    'Masuda, Jason D.'
;
Department of Chemistry
Saint Mary's University
Halifax
Nova Scotia
Canada B3H 3C3
;
    'Pi\'orko, Adam'
;
Department of Chemistry
Saint Mary's University
Halifax
Nova Scotia
Canada B3H 3C3
;
