# Supplementary material for: (η5-Cyclo­penta­dien­yl)[η6-diethyl eth­yl(phen­yl)malonate]iron(II) hexa­fluorido­phosphate
Source: Acta Crystallogr Sect E Struct Rep Online. 2008 Oct 4;64(Pt 11):m1360. doi: 10.1107/S1600536808030523 (PMC2959750; doi:10.1107/S1600536808030523)
Supplement: Supplementary file 2 [file e-64-m1360-Isup2.hkl]

# 
# h,k,l, Fc-squared, Fo-squared, sigma(Fo-squared) and status flag 
# 
data_I
_shelx_title ' 041406m in P-1' 
_shelx_refln_list_code          4 
_shelx_F_calc_maximum      140.28 
_exptl_crystal_F_000       544.00 
_reflns_d_resolution_high  0.8107 
 
loop_ 
 _symmetry_equiv_pos_as_xyz 
 'x, y, z' 
 '-x, -y, -z' 
 
_cell_length_a    10.1075 
_cell_length_b    10.6731 
_cell_length_c    11.4797 
_cell_angle_alpha 100.396 
_cell_angle_beta  111.854 
_cell_angle_gamma  99.100 
 
_shelx_F_squared_multiplier     1.000 
 
loop_ 
 _refln_index_h 
 _refln_index_k 
 _refln_index_l 
 _refln_F_squared_calc 
 _refln_F_squared_meas 
 _refln_F_squared_sigma 
 _refln_observed_status 
   1   0   0      462.91      463.30      4.52 o 
   2   0   0    19678.81    18148.76     72.79 o 
   3   0   0      781.44      804.79      6.63 o 
   4   0   0      199.68      199.60      5.09 o 
   5   0   0      688.72      754.68     12.20 o 
   6   0   0       42.05       50.43      6.87 o 
   7   0   0       26.43       39.92      7.24 o 
   8   0   0      162.17      151.18     10.18 o 
   9   0   0      201.28      216.30     12.31 o 
  10   0   0        2.40        2.85     10.33 o 
  11   0   0      148.67      171.54     15.34 o 
 -11   1   0        1.42        0.30     11.38 o 
 -10   1   0       69.04       63.06     10.78 o 
  -9   1   0      718.44      727.37     17.21 o 
  -8   1   0        4.71       10.83      7.70 o 
  -7   1   0     1886.26     1939.10     52.12 o 
  -6   1   0     1343.36     1414.35     17.68 o 
  -5   1   0       12.03        4.47      3.83 o 
  -4   1   0     3310.98     3338.33     17.58 o 
  -3   1   0      655.37      666.34      6.30 o 
  -2   1   0     3809.59     3665.05     27.97 o 
  -1   1   0     6703.22     6629.18     38.15 o 
   1   1   0     1558.66     1489.96      9.56 o 
   2   1   0     1564.83     1589.96     10.25 o 
   3   1   0        1.48        5.49      3.81 o 
   4   1   0      956.79      902.25     12.31 o 
   5   1   0      792.86      745.50     12.44 o 
   6   1   0      626.82      665.79     13.41 o 
   7   1   0      484.26      486.82     13.10 o 
   8   1   0        4.32        5.53      8.51 o 
   9   1   0      211.63      201.90     11.81 o 
  10   1   0      212.27      184.57     13.94 o 
 -11   2   0      167.93      175.07     14.23 o 
 -10   2   0       29.32       25.29     10.67 o 
  -9   2   0      187.19      199.42     11.43 o 
  -8   2   0      298.99      292.87     11.88 o 
  -7   2   0      454.12      467.81     12.14 o 
  -6   2   0       70.22       68.44      5.36 o 
  -5   2   0     2769.02     2756.46     17.14 o 
  -4   2   0       95.10       95.67      4.19 o 
  -3   2   0     1450.49     1391.87     21.29 o 
  -2   2   0     2969.52     3114.36     14.95 o 
  -1   2   0     7269.24     7330.48     40.57 o 
   0   2   0     8538.98     8274.06     41.79 o 
   1   2   0      925.37      843.18      6.48 o 
   2   2   0      101.03       95.60      3.13 o 
   3   2   0       57.62       56.05      3.25 o 
   4   2   0     2422.40     2361.78     43.20 o 
   5   2   0        1.04        4.79      5.96 o 
   6   2   0      976.91      938.37     16.07 o 
   7   2   0        5.01        1.62      7.68 o 
   8   2   0      986.06      893.23     18.84 o 
   9   2   0      533.43      538.20     22.64 o 
  10   2   0       48.00       44.59     11.56 o 
 -11   3   0        1.84        4.81     13.47 o 
 -10   3   0      194.66      212.17     12.72 o 
  -9   3   0      391.67      374.51     13.62 o 
  -8   3   0       21.78       25.02      8.17 o 
  -7   3   0      480.84      479.24     11.95 o 
  -6   3   0        1.19        0.88      4.95 o 
  -5   3   0      101.42      121.00      4.93 o 
  -4   3   0       30.38       33.93      3.90 o 
  -3   3   0       57.04       49.77      3.29 o 
  -2   3   0      946.56     1058.60     14.72 o 
  -1   3   0      649.48      748.55     11.00 o 
   0   3   0     2628.41     2616.89     44.01 o 
   1   3   0      899.07      877.37      9.40 o 
   2   3   0     4090.71     4060.66     34.57 o 
   3   3   0      891.86      972.40     13.61 o 
   4   3   0     1577.09     1526.43     11.76 o 
   5   3   0      101.17      109.92      7.75 o 
   6   3   0      130.41      118.61      8.80 o 
   7   3   0      574.95      564.38     14.86 o 
   8   3   0      126.52      140.72     11.68 o 
   9   3   0      211.10      200.15     12.88 o 
  10   3   0       71.64       69.05     13.72 o 
 -11   4   0       10.47       18.36     11.84 o 
 -10   4   0       27.24       26.11     10.56 o 
  -9   4   0      280.60      258.90     12.37 o 
  -8   4   0      324.45      331.69     11.89 o 
  -7   4   0     1789.21     1801.30     16.59 o 
  -6   4   0      274.79      270.35      7.45 o 
  -5   4   0     2722.23     2645.85     17.64 o 
  -4   4   0       53.21       53.04      4.31 o 
  -3   4   0     1097.41     1048.22     12.82 o 
  -2   4   0      312.80      345.62      9.03 o 
  -1   4   0       12.80        9.62      3.04 o 
   0   4   0     2382.55     2560.97     14.95 o 
   1   4   0     2015.94     1993.64     13.31 o 
   2   4   0      436.85      415.45      6.51 o 
   3   4   0     1972.62     1955.93     25.05 o 
   4   4   0     2428.88     2369.18     16.43 o 
   5   4   0        9.86        7.09      6.80 o 
   6   4   0      918.06      858.58     16.71 o 
   7   4   0        2.95        1.79      8.40 o 
   8   4   0      553.06      506.63     16.39 o 
   9   4   0       38.92       41.79     12.40 o 
 -11   5   0        5.51       11.97     16.65 o 
 -10   5   0       10.73        8.73     14.12 o 
  -9   5   0      244.12      259.54     12.27 o 
  -8   5   0       21.73       27.46      8.30 o 
  -7   5   0       65.50       66.29      6.57 o 
  -6   5   0      197.65      190.87      6.92 o 
  -5   5   0     2337.45     2346.34     17.26 o 
  -4   5   0      105.70      111.80      5.10 o 
  -3   5   0      956.63      901.84      9.19 o 
  -2   5   0       24.79       19.43      3.69 o 
  -1   5   0     2259.56     2292.64     14.83 o 
   0   5   0       99.31       88.70      4.53 o 
   1   5   0      109.47      110.97      5.01 o 
   2   5   0     1811.46     1901.75     22.19 o 
   3   5   0        2.13        5.56      5.55 o 
   4   5   0       99.98      111.18      8.19 o 
   5   5   0       20.78       28.34      7.86 o 
   6   5   0      197.64      170.89     10.33 o 
   7   5   0      281.19      291.60     13.01 o 
   8   5   0      260.03      237.66     13.93 o 
   9   5   0       18.36       16.65     11.98 o 
 -11   6   0        0.09       -0.86     19.30 o 
 -10   6   0      169.69      174.42     19.08 o 
  -9   6   0       29.59       30.56     12.50 o 
  -8   6   0      498.05      541.80     14.72 o 
  -7   6   0      841.06      838.46     16.13 o 
  -6   6   0       25.10       39.44      6.15 o 
  -5   6   0      242.43      240.95      7.28 o 
  -4   6   0        6.25        4.86      4.49 o 
  -3   6   0      640.24      626.70      8.41 o 
  -2   6   0      985.69      942.15     12.70 o 
  -1   6   0     1193.13     1155.17     11.21 o 
   0   6   0        0.32        1.19      4.38 o 
   1   6   0     2294.52     2355.21     17.34 o 
   2   6   0      819.18      825.65     10.93 o 
   3   6   0      373.23      367.90      8.42 o 
   4   6   0      540.17      513.25     13.01 o 
   5   6   0       23.50       23.36      8.04 o 
   6   6   0      116.56       98.60     10.03 o 
   7   6   0       37.76       36.51     10.39 o 
   8   6   0       17.84       15.97     12.08 o 
 -10   7   0        3.82        9.22     17.14 o 
  -8   7   0      152.84      178.92     12.30 o 
  -7   7   0      195.86      192.90     11.26 o 
  -6   7   0      976.75      966.14     19.11 o 
  -5   7   0     2391.47     2361.81     25.43 o 
  -4   7   0      116.03      147.11     26.98 o 
  -3   7   0     2152.16     2209.57     27.17 o 
  -2   7   0       15.74        9.77      4.55 o 
  -1   7   0      548.65      539.16     12.98 o 
   0   7   0      448.01      446.37      8.48 o 
   1   7   0        0.16        0.00      5.55 o 
   2   7   0      231.03      236.46      7.80 o 
   3   7   0      527.43      546.85     14.14 o 
   4   7   0        5.03        2.66      8.34 o 
   5   7   0        1.81        3.93      8.15 o 
   6   7   0      107.86      119.45     11.51 o 
   7   7   0       10.54       11.90     10.93 o 
 -10   8   0       23.59       32.12     19.83 o 
  -9   8   0       17.73       13.69     14.82 o 
  -8   8   0        9.45        3.50     10.84 o 
  -7   8   0      638.68      598.90     16.08 o 
  -6   8   0      950.02      927.32     18.57 o 
  -5   8   0       27.85       24.37      8.62 o 
  -4   8   0      498.79      502.25     13.56 o 
  -3   8   0      171.78      180.60      9.58 o 
  -2   8   0      214.00      213.87      9.95 o 
  -1   8   0      938.50      993.42     16.54 o 
   0   8   0      353.65      339.16      8.91 o 
   1   8   0      283.02      280.29      8.25 o 
   2   8   0      123.16      121.95      7.95 o 
   3   8   0        8.05        9.47      9.02 o 
   4   8   0      142.54      139.03     11.62 o 
   5   8   0      290.76      306.92     14.63 o 
   6   8   0       12.25        6.79     12.25 o 
   7   8   0      150.26      152.45     14.87 o 
 -10   9   0       78.17       82.20     23.28 o 
  -9   9   0       32.70       38.23     14.13 o 
  -8   9   0      218.48      215.27     14.06 o 
  -7   9   0       74.21       63.45     11.46 o 
  -6   9   0      448.94      431.99     15.43 o 
  -5   9   0       89.39       87.82     10.53 o 
  -4   9   0      121.99      107.64     10.65 o 
  -3   9   0       80.81       73.63      9.46 o 
  -2   9   0      409.31      420.68     13.05 o 
  -1   9   0      141.39      129.80      9.72 o 
   0   9   0      193.65      185.13     10.95 o 
   1   9   0      608.80      650.11     15.05 o 
   2   9   0      312.35      321.27     12.73 o 
   3   9   0     1255.52     1297.00     22.18 o 
   4   9   0      164.74      170.69     13.45 o 
   5   9   0      174.12      199.11     15.05 o 
   6   9   0      151.00      151.55     15.42 o 
  -9  10   0        0.56        9.64     15.47 o 
  -8  10   0        5.04        4.21     13.70 o 
  -7  10   0      110.33      110.21     13.14 o 
  -6  10   0      240.93      231.54     13.79 o 
  -5  10   0       53.56       56.58     10.39 o 
  -4  10   0      162.48      142.70     11.16 o 
  -3  10   0      822.80      776.78     17.59 o 
  -2  10   0       19.93       22.24      8.86 o 
  -1  10   0      918.99      921.48     18.64 o 
   0  10   0        4.08        2.42      8.99 o 
   1  10   0      628.47      667.14     22.31 o 
   2  10   0      739.71      813.01     27.92 o 
   3  10   0      128.08      122.73     20.37 o 
   4  10   0      283.45      309.65     24.20 o 
  -8  11   0      119.28      135.23     16.83 o 
  -7  11   0       14.18       20.76     13.72 o 
  -6  11   0       61.73       51.16     12.59 o 
  -5  11   0      140.25      159.96     13.45 o 
  -4  11   0      155.58      155.57     12.80 o 
  -3  11   0        9.87        1.79     10.58 o 
  -2  11   0      337.22      359.12     15.31 o 
  -1  11   0       33.08       44.64     11.28 o 
   0  11   0      590.67      620.53     18.40 o 
   1  11   0      364.19      416.24     16.94 o 
   2  11   0       81.49       89.58     18.38 o 
   3  11   0      425.56      485.09     28.46 o 
  -6  12   0      192.79      210.37     16.96 o 
  -5  12   0        0.92       -2.48     11.78 o 
  -4  12   0       70.19       60.52     12.83 o 
  -3  12   0      132.56      112.49     13.40 o 
  -2  12   0       14.33       10.54     11.87 o 
  -1  12   0      154.25      153.69     14.32 o 
   0  12   0        5.94        6.52     13.06 o 
   1  12   0       18.13       25.49     18.33 o 
   2 -13   1       59.99       65.13     14.39 o 
   3 -13   1       45.81       47.88     14.00 o 
  -2 -12   1       88.53      115.02     23.18 o 
  -1 -12   1       57.81       82.85     14.46 o 
   0 -12   1       25.75       33.85     13.06 o 
   1 -12   1       45.41       27.57     13.69 o 
   2 -12   1      210.20      232.35     14.15 o 
   3 -12   1        0.20        2.75     11.09 o 
   4 -12   1       97.05      100.95     13.47 o 
   5 -12   1       63.01       58.09     13.13 o 
   6 -12   1        8.04        7.52     13.39 o 
  -4 -11   1       10.82       21.29     21.61 o 
  -3 -11   1      133.69      142.67     20.91 o 
  -2 -11   1      321.08      353.41     22.58 o 
  -1 -11   1        6.76        8.93     10.53 o 
   0 -11   1      193.67      217.77     13.80 o 
   1 -11   1       55.46       45.61      9.69 o 
   2 -11   1        0.82        2.52     10.35 o 
   3 -11   1      137.60      129.93     12.11 o 
   4 -11   1      184.58      190.18     13.26 o 
   5 -11   1       14.09       12.10     11.11 o 
   6 -11   1       77.31       76.24     13.20 o 
   7 -11   1      112.45      116.11     15.22 o 
   8 -11   1        4.09        5.75     14.16 o 
  -5 -10   1        7.19       11.10     18.54 o 
  -4 -10   1       68.39       69.10     17.14 o 
  -3 -10   1       89.29      105.37     16.17 o 
  -2 -10   1      175.37      171.30     12.53 o 
  -1 -10   1      111.73      120.60     10.92 o 
   0 -10   1      314.22      340.09     13.34 o 
   1 -10   1        6.94        4.97      8.93 o 
   2 -10   1     1063.55     1006.67     19.68 o 
   3 -10   1      116.42      119.27     10.01 o 
   4 -10   1      312.40      293.63     12.84 o 
   5 -10   1       44.13       48.71      9.87 o 
   6 -10   1       29.35       36.76     10.56 o 
   7 -10   1       38.54       30.87     12.73 o 
   8 -10   1       20.04       25.01     13.73 o 
   9 -10   1       39.39       53.50     15.85 o 
  -6  -9   1       19.08       15.96     12.77 o 
  -5  -9   1      244.15      253.16     14.63 o 
  -4  -9   1       21.88       30.61     14.07 o 
  -3  -9   1       78.92       87.10     14.34 o 
  -2  -9   1      318.27      343.02     13.18 o 
  -1  -9   1      368.79      375.21     12.46 o 
   0  -9   1       99.13      109.82      9.52 o 
   1  -9   1      479.21      468.65     13.33 o 
   2  -9   1      134.42      142.64     10.04 o 
   3  -9   1      150.23      150.74     10.67 o 
   4  -9   1      239.02      223.27     11.61 o 
   5  -9   1       84.22       80.19      9.89 o 
   6  -9   1      127.49      132.40     11.25 o 
   7  -9   1      153.11      154.21     12.54 o 
   8  -9   1        1.74        2.25     10.94 o 
   9  -9   1       55.45       65.11     18.65 o 
  -7  -8   1       29.76       36.16     12.44 o 
  -6  -8   1      234.74      218.68     13.60 o 
  -5  -8   1        2.55        3.80      8.63 o 
  -4  -8   1        4.91        2.64      8.68 o 
  -3  -8   1      318.65      323.64      9.81 o 
  -2  -8   1      290.16      301.40      9.13 o 
  -1  -8   1      375.46      396.23     11.82 o 
   0  -8   1      331.58      350.13     11.48 o 
   1  -8   1      265.44      284.43     10.86 o 
   2  -8   1      453.19      450.78     12.46 o 
   3  -8   1      110.79      100.65      8.84 o 
   4  -8   1      109.47      108.45      8.95 o 
   5  -8   1      309.55      292.55     12.16 o 
   6  -8   1      578.22      545.99     25.63 o 
   7  -8   1       46.12       31.81      9.56 o 
   8  -8   1      498.64      517.59     16.73 o 
   9  -8   1        0.47        4.96     15.25 o 
  10  -8   1      202.23      242.38     24.36 o 
  -8  -7   1       26.16       33.19     12.82 o 
  -7  -7   1      227.83      236.19     13.68 o 
  -6  -7   1        9.38        9.67      8.71 o 
  -5  -7   1       38.31       46.66      8.85 o 
  -4  -7   1        8.77       12.47      7.70 o 
  -3  -7   1      680.49      689.69     17.05 o 
  -2  -7   1        1.39        2.26      5.59 o 
  -1  -7   1      905.74      968.75     11.93 o 
   0  -7   1      452.30      469.03      8.51 o 
   1  -7   1      938.20      960.60     11.98 o 
   2  -7   1      787.98      815.07     14.32 o 
   3  -7   1      398.56      391.07     11.35 o 
   4  -7   1     2291.90     2317.30     24.99 o 
   5  -7   1       16.12       16.28      7.20 o 
   6  -7   1      709.47      691.36     15.20 o 
   7  -7   1      417.74      389.22     13.74 o 
   8  -7   1       10.37       10.18      9.94 o 
  10  -7   1       89.54      131.35     20.10 o 
  -9  -6   1        7.75        1.84     12.99 o 
  -8  -6   1      170.06      166.27     13.86 o 
  -7  -6   1       55.39       44.27     10.08 o 
  -6  -6   1      203.75      179.28     11.60 o 
  -5  -6   1     1268.40     1252.48     19.83 o 
  -4  -6   1       85.75       86.58      8.39 o 
  -3  -6   1     1589.78     1610.68     14.76 o 
  -2  -6   1      400.21      405.15      8.07 o 
  -1  -6   1     1658.66     1733.12     18.19 o 
   0  -6   1      655.94      643.35     12.59 o 
   1  -6   1        1.28        1.85      3.84 o 
   2  -6   1       16.98       13.79      3.81 o 
   3  -6   1      972.08      896.46     14.22 o 
   4  -6   1      123.26      106.53      5.50 o 
   5  -6   1      784.21      761.46     14.36 o 
   6  -6   1     1397.92     1438.61     20.13 o 
   7  -6   1       28.65       27.10      8.23 o 
   8  -6   1       81.68       86.08     13.74 o 
   9  -6   1        0.52       -1.35     12.40 o 
  10  -6   1      170.94      166.01     18.43 o 
  -9  -5   1      165.17      169.07     14.12 o 
  -8  -5   1       24.39       24.16     10.31 o 
  -7  -5   1      381.18      388.48     13.96 o 
  -6  -5   1      292.81      292.65     11.99 o 
  -5  -5   1      272.30      269.10     10.96 o 
  -4  -5   1     1116.38     1142.27     12.03 o 
  -3  -5   1     1250.93     1309.96     13.26 o 
  -2  -5   1     1071.34     1073.49     15.77 o 
  -1  -5   1      453.79      422.68      7.08 o 
   0  -5   1       73.23       72.86      4.13 o 
   1  -5   1        2.42        4.14      3.37 o 
   2  -5   1      503.60      447.81     14.58 o 
   3  -5   1      118.45      104.40      4.46 o 
   4  -5   1        2.62        0.89      3.72 o 
   5  -5   1      461.06      439.87      7.99 o 
   6  -5   1      373.03      377.04      8.33 o 
   7  -5   1        3.30        2.66      6.29 o 
   8  -5   1      259.16      244.80     11.34 o 
   9  -5   1       40.34       32.93     13.47 o 
  10  -5   1      198.93      193.07     18.76 o 
  11  -5   1        6.06       12.02     18.38 o 
 -10  -4   1      112.50      113.76     13.68 o 
  -9  -4   1       55.98       59.68     11.57 o 
  -8  -4   1      371.05      325.74     14.17 o 
  -7  -4   1      245.27      229.76     11.24 o 
  -6  -4   1      858.74      803.04     26.57 o 
  -5  -4   1      404.86      412.92     11.24 o 
  -4  -4   1       44.25       52.20      4.79 o 
  -3  -4   1      547.86      614.14      7.82 o 
  -2  -4   1      633.64      670.40      9.19 o 
  -1  -4   1      222.99      200.10      4.85 o 
   0  -4   1      460.06      434.98      5.71 o 
   1  -4   1      471.03      414.74     10.59 o 
   2  -4   1     1254.75     1274.31     13.79 o 
   3  -4   1      852.59      731.20      7.66 o 
   4  -4   1     1090.56     1109.04     16.15 o 
   5  -4   1      878.44      814.20     10.03 o 
   6  -4   1      724.86      765.27     10.66 o 
   7  -4   1        4.36        3.29      6.50 o 
   8  -4   1       52.04       42.71      8.68 o 
   9  -4   1       26.81       39.90     10.44 o 
  10  -4   1       11.48       10.49     11.13 o 
  11  -4   1       30.22       30.94     19.35 o 
 -10  -3   1       12.87       17.06     11.68 o 
  -9  -3   1      141.18      156.71     12.33 o 
  -8  -3   1      440.30      431.85     14.24 o 
  -7  -3   1       62.10       90.93     14.50 o 
  -6  -3   1      581.12      516.53     12.93 o 
  -5  -3   1      148.28      157.66      8.08 o 
  -4  -3   1     1956.82     1950.17     13.05 o 
  -3  -3   1     3429.65     3424.54     44.63 o 
  -2  -3   1      440.71      501.91     11.61 o 
  -1  -3   1     1503.07     1560.88     13.99 o 
   0  -3   1        0.71        1.68      2.28 o 
   1  -3   1      776.11      861.94      9.89 o 
   2  -3   1        7.42        8.58      2.41 o 
   3  -3   1        9.67       10.85      2.96 o 
   4  -3   1      258.53      261.42      6.01 o 
   5  -3   1     2941.44     2937.41     20.17 o 
   6  -3   1       82.90       77.72      5.71 o 
   7  -3   1     1211.10     1208.73     18.03 o 
   8  -3   1        0.93        4.69      7.94 o 
   9  -3   1        5.02        6.94      9.38 o 
  10  -3   1       72.98       67.77     11.77 o 
  11  -3   1        1.55        0.65     13.52 o 
 -10  -2   1      148.78      162.80     13.17 o 
  -9  -2   1        5.37        6.14      9.43 o 
  -8  -2   1      105.39       97.28     10.08 o 
  -7  -2   1       39.72       42.55      7.59 o 
  -6  -2   1       64.47       60.39      7.45 o 
  -5  -2   1     2148.61     2192.82     21.52 o 
  -4  -2   1     1643.64     1723.20     17.18 o 
  -3  -2   1      729.39      769.84      6.68 o 
  -2  -2   1     6540.10     6497.82     33.34 o 
  -1  -2   1     2473.20     2467.58     24.02 o 
   0  -2   1    11372.37    11252.12     47.42 o 
   1  -2   1    11457.48    11629.38     49.33 o 
   2  -2   1     4638.06     4870.67     24.15 o 
   3  -2   1     1046.45     1017.62      9.23 o 
   4  -2   1       38.99       41.15      3.89 o 
   5  -2   1       12.95       13.43      4.52 o 
   6  -2   1      180.77      199.12      8.11 o 
   7  -2   1       32.57       38.90      7.57 o 
   8  -2   1      352.20      360.45     12.93 o 
   9  -2   1      104.37      116.91     10.99 o 
  10  -2   1      122.95      127.44     13.26 o 
  11  -2   1       17.69       26.32     12.81 o 
 -11  -1   1       28.27       28.34     12.48 o 
 -10  -1   1        2.76       -0.17     10.43 o 
  -9  -1   1       94.27      103.95     10.54 o 
  -8  -1   1      175.29      186.73     10.56 o 
  -7  -1   1      262.21      282.74     10.90 o 
  -6  -1   1     1799.98     1870.05     20.87 o 
  -5  -1   1       18.56       24.49      5.81 o 
  -4  -1   1      869.79      818.28     11.38 o 
  -3  -1   1     2117.90     2261.56     17.52 o 
  -2  -1   1     7094.68     6632.44     29.17 o 
  -1  -1   1     1128.36     1176.80     13.47 o 
   0  -1   1     1830.54     1759.37     10.20 o 
   1  -1   1     7874.47     8056.62     37.96 o 
   2  -1   1     1485.32     1620.71     11.38 o 
   3  -1   1     1143.89     1156.48     10.49 o 
   4  -1   1      209.90      225.63      5.18 o 
   5  -1   1     7761.69     8086.34     52.24 o 
   6  -1   1        7.99        6.53      6.23 o 
   7  -1   1      263.59      259.36     11.18 o 
   8  -1   1       52.89       45.30      8.71 o 
   9  -1   1       62.63       56.48      9.93 o 
  10  -1   1        2.75        4.82     11.34 o 
  11  -1   1       12.62       15.92     12.65 o 
 -11   0   1      121.11      137.64     14.49 o 
 -10   0   1       22.33       15.79      9.73 o 
  -9   0   1        1.03        0.52      8.86 o 
  -8   0   1      167.17      177.66     13.53 o 
  -7   0   1      390.81      392.92     11.81 o 
  -6   0   1        9.48       13.69      5.66 o 
  -5   0   1      423.89      411.69      9.23 o 
  -4   0   1      399.87      349.15      4.63 o 
  -3   0   1       58.02       53.44      2.49 o 
  -2   0   1     4622.28     4866.21     24.45 o 
  -1   0   1     3602.50     3655.41     29.62 o 
   0   0   1     1948.36     1929.67     70.42 o 
   1   0   1     1849.67     1764.93     12.39 o 
   2   0   1     1475.96     1487.43     11.21 o 
   3   0   1      898.38      979.24      9.82 o 
   4   0   1     3288.74     3466.72     36.56 o 
   5   0   1      460.23      436.04      6.81 o 
   6   0   1      369.32      374.63     10.78 o 
   7   0   1     1150.74     1176.43     18.67 o 
   8   0   1       24.85       23.96      8.59 o 
   9   0   1       41.72       57.74     10.41 o 
  10   0   1      104.58       94.06     12.40 o 
 -11   1   1       65.10       74.21     11.96 o 
 -10   1   1       23.38       21.94     10.29 o 
  -9   1   1        2.36        9.43      8.73 o 
  -8   1   1      827.50      828.70     16.38 o 
  -7   1   1      472.31      468.19     11.94 o 
  -6   1   1      481.07      475.92      9.66 o 
  -5   1   1      206.20      195.17      4.95 o 
  -4   1   1       81.88       76.88      3.55 o 
  -3   1   1      963.09      983.43     14.90 o 
  -2   1   1    15241.44    14114.13     52.11 o 
  -1   1   1      596.19      583.53     14.16 o 
   0   1   1    18856.20    16832.18    252.68 o 
   1   1   1     2416.11     2376.66     30.74 o 
   2   1   1      545.76      557.44      8.40 o 
   3   1   1     1125.35     1154.39      8.98 o 
   4   1   1      725.54      756.67      7.85 o 
   5   1   1      596.74      585.23     11.89 o 
   6   1   1       12.79       12.16      6.82 o 
   7   1   1        0.76        0.87      8.12 o 
   8   1   1       28.85       28.11      8.88 o 
   9   1   1      380.24      376.17     15.12 o 
  10   1   1        1.00        1.90     11.29 o 
 -11   2   1       30.89       31.54     11.74 o 
 -10   2   1       22.56       22.59     10.38 o 
  -9   2   1     1029.09      957.19     18.65 o 
  -8   2   1       38.96       42.03      7.77 o 
  -7   2   1     2153.70     2139.38     57.81 o 
  -6   2   1        7.56        2.93      4.25 o 
  -5   2   1     1317.63     1219.43     10.85 o 
  -4   2   1       53.81       73.20      4.56 o 
  -3   2   1        0.90        1.54      2.58 o 
  -2   2   1     1391.99     1474.89     17.68 o 
  -1   2   1      210.37      215.40      3.54 o 
   0   2   1     3647.06     3657.26     25.07 o 
   1   2   1      430.26      448.92      5.17 o 
   2   2   1     1356.93     1195.82      9.08 o 
   3   2   1        2.35        8.51      3.37 o 
   4   2   1     2872.86     2861.56     17.06 o 
   5   2   1     1291.35     1266.33     19.86 o 
   6   2   1      901.79      908.41     16.39 o 
   7   2   1      757.53      754.76     16.26 o 
   8   2   1      227.46      204.57     12.08 o 
   9   2   1      178.45      168.30     12.65 o 
  10   2   1       91.15       92.97     14.31 o 
 -11   3   1      338.95      355.53     16.65 o 
 -10   3   1      176.63      173.57     12.12 o 
  -9   3   1       58.59       56.48      9.09 o 
  -8   3   1       32.95       32.96      7.61 o 
  -7   3   1        7.51        6.91      5.21 o 
  -6   3   1      331.85      351.36      7.45 o 
  -5   3   1        6.10       23.95      4.11 o 
  -4   3   1     4288.74     4296.20     52.30 o 
  -3   3   1     3274.60     3186.57     40.33 o 
  -2   3   1     6638.06     6696.41     76.07 o 
  -1   3   1      808.41      821.75     15.62 o 
   0   3   1     1348.49     1334.10     20.65 o 
   1   3   1       33.09       26.11      3.30 o 
   2   3   1     1364.33     1277.64     16.26 o 
   3   3   1      271.49      257.57      5.82 o 
   4   3   1       45.45       37.84      4.59 o 
   5   3   1      144.75      157.72      8.55 o 
   6   3   1      475.80      481.02     13.39 o 
   7   3   1      235.40      187.59     11.51 o 
   8   3   1      963.73      931.21     22.07 o 
   9   3   1      413.66      386.87     16.40 o 
 -11   4   1      127.40       99.97     13.01 o 
 -10   4   1       97.17      115.13     11.38 o 
  -9   4   1      439.17      406.73     13.39 o 
  -8   4   1       70.05       72.46      8.47 o 
  -7   4   1     1372.94     1356.96     19.46 o 
  -6   4   1        3.57        4.20      4.64 o 
  -5   4   1      147.89      121.01      5.40 o 
  -4   4   1     1115.81     1159.30     14.66 o 
  -3   4   1      752.94      778.68      8.35 o 
  -2   4   1       28.06       20.57      3.29 o 
  -1   4   1     5598.74     5875.65     54.67 o 
   0   4   1     1965.02     1981.81     56.16 o 
   1   4   1     1208.53     1160.92     12.45 o 
   2   4   1     2144.86     2053.01     15.97 o 
   3   4   1        5.39        3.49      4.57 o 
   4   4   1     1582.70     1440.62     18.28 o 
   5   4   1        3.10        9.33      6.73 o 
   6   4   1      107.44       99.79      8.82 o 
   7   4   1      799.41      768.46     17.71 o 
   8   4   1      106.94      107.01     11.78 o 
   9   4   1        0.83       -4.23     11.57 o 
 -11   5   1       66.68       73.79     19.62 o 
 -10   5   1       75.02       86.54     12.02 o 
  -9   5   1       77.14       75.69     11.78 o 
  -8   5   1      397.51      408.71     10.10 o 
  -7   5   1     1019.48     1074.80     13.32 o 
  -6   5   1        5.82        4.24      5.29 o 
  -5   5   1     5599.63     5474.61    110.95 o 
  -4   5   1      116.02      118.28      5.57 o 
  -3   5   1     5406.24     5501.38     52.45 o 
  -2   5   1     3830.52     3918.33     21.22 o 
  -1   5   1       73.08       64.56      4.46 o 
   0   5   1     1608.34     1770.24     20.38 o 
   1   5   1       58.65       68.25      4.89 o 
   2   5   1      658.91      613.01      8.97 o 
   3   5   1      102.38      121.07      5.95 o 
   4   5   1      243.53      226.38      9.50 o 
   5   5   1        1.00        0.73      6.95 o 
   6   5   1      500.29      481.68     14.28 o 
   7   5   1      116.07      105.27     11.53 o 
   8   5   1       28.37       32.45     11.99 o 
 -11   6   1       28.75       42.53     21.94 o 
 -10   6   1       23.61       30.88     17.68 o 
  -9   6   1      281.41      253.05     17.84 o 
  -8   6   1       20.26       23.34      8.93 o 
  -7   6   1       25.00       24.23      6.81 o 
  -6   6   1      227.32      222.19      9.78 o 
  -5   6   1      203.48      206.05      7.78 o 
  -4   6   1       40.10       36.93      5.05 o 
  -3   6   1     1145.21     1153.20     11.77 o 
  -2   6   1        1.07        3.21      4.52 o 
  -1   6   1     3024.32     3001.29     24.43 o 
   0   6   1      899.13      892.13     10.64 o 
   1   6   1      281.95      285.39      7.35 o 
   2   6   1       16.71       19.92      5.52 o 
   3   6   1       59.50       54.63      7.96 o 
   4   6   1       22.70       24.57      8.82 o 
   5   6   1      497.07      450.59     13.71 o 
   6   6   1        1.10        5.68      8.71 o 
   7   6   1      103.55       89.26     15.58 o 
   8   6   1      153.93      162.21     14.53 o 
 -11   7   1        2.15        6.47     19.03 o 
 -10   7   1      203.99      213.33     20.27 o 
  -8   7   1      295.84      320.34     14.01 o 
  -7   7   1      451.69      478.20     13.89 o 
  -6   7   1        2.53        0.97      7.28 o 
  -5   7   1       75.69       87.50      8.19 o 
  -4   7   1        5.01        3.97      5.04 o 
  -3   7   1       71.81       58.31      5.52 o 
  -2   7   1      223.07      245.25      7.38 o 
  -1   7   1     1844.65     1961.00     27.43 o 
   0   7   1       10.46        4.47      5.29 o 
   1   7   1      877.88      884.85     11.99 o 
   2   7   1      353.84      368.40      9.02 o 
   3   7   1      194.01      194.21     10.41 o 
   4   7   1      375.75      368.61     12.84 o 
   5   7   1      276.86      288.35     13.34 o 
   6   7   1      132.19      129.01     12.18 o 
   7   7   1       12.16       11.25     12.06 o 
 -10   8   1        6.56       10.56     17.62 o 
  -9   8   1       21.84       17.36     10.94 o 
  -8   8   1      179.50      170.11     12.42 o 
  -7   8   1      136.35      141.56     10.97 o 
  -6   8   1      154.09      163.27     10.73 o 
  -5   8   1      708.82      718.95     15.75 o 
  -4   8   1     1096.50     1135.28     18.54 o 
  -3   8   1     1171.92     1205.53     18.84 o 
  -2   8   1       17.30       21.07      7.03 o 
  -1   8   1     1016.43     1013.86     17.75 o 
   0   8   1      379.50      368.23     11.36 o 
   1   8   1      144.40      154.96      7.82 o 
   2   8   1       16.69       21.50      6.57 o 
   3   8   1      341.44      361.16     24.96 o 
   4   8   1        0.89        0.57      9.70 o 
   5   8   1       88.81       92.98     11.83 o 
   6   8   1       37.19       52.52     11.81 o 
 -10   9   1       99.89      137.06     22.21 o 
  -9   9   1       30.56       27.98     11.70 o 
  -8   9   1      135.60      136.15     12.66 o 
  -7   9   1        9.96       14.22     11.91 o 
  -6   9   1        4.20        2.26     13.69 o 
  -5   9   1       42.81       45.53     10.12 o 
  -4   9   1        0.91       -2.39      8.95 o 
  -3   9   1       15.56       16.47      9.05 o 
  -2   9   1       97.68      114.00      9.20 o 
  -1   9   1      582.97      639.43     15.03 o 
   0   9   1       84.83       92.31      9.72 o 
   1   9   1      670.04      657.41     37.54 o 
   2   9   1      411.04      418.49     11.44 o 
   3   9   1        4.84        3.16     11.35 o 
   4   9   1      118.75      110.19     13.07 o 
   5   9   1        0.21       -3.13     13.08 o 
  -9  10   1       13.96       24.81     14.20 o 
  -8  10   1      113.75      142.49     15.46 o 
  -7  10   1       19.87       19.06     11.66 o 
  -6  10   1       74.30       89.04     11.97 o 
  -5  10   1        5.51        4.61      9.75 o 
  -4  10   1        4.87        9.34      8.67 o 
  -3  10   1       30.33       42.51      9.65 o 
  -2  10   1       85.48       71.23     10.47 o 
  -1  10   1       51.30       57.14     11.03 o 
   0  10   1      376.75      367.08     13.28 o 
   1  10   1      211.84      215.62     13.61 o 
   2  10   1        0.45       -5.87     16.22 o 
   3  10   1      283.81      298.71     22.04 o 
   4  10   1       87.91       97.45     19.73 o 
  -8  11   1        4.41       -0.01     14.38 o 
  -7  11   1       43.91       63.72     13.69 o 
  -6  11   1      122.13      125.60     13.32 o 
  -5  11   1       33.42       31.71     10.74 o 
  -4  11   1      227.85      247.39     13.46 o 
  -3  11   1       77.08       85.34     11.71 o 
  -2  11   1       62.29       86.01     11.98 o 
  -1  11   1      128.29      147.17     12.64 o 
   0  11   1       15.97       22.58     12.29 o 
   1  11   1       25.36       26.16     12.08 o 
   2  11   1      227.66      275.80     24.74 o 
  -6  12   1        5.11       14.58     14.69 o 
  -5  12   1       35.27       35.44     13.70 o 
  -4  12   1       19.42       17.97     12.76 o 
  -3  12   1        0.86        1.27     12.82 o 
  -2  12   1       52.06       63.97     13.98 o 
  -1  12   1        0.23        7.36     13.34 o 
   0  12   1      137.84      165.90     23.88 o 
   1 -13   2      112.79      101.38     14.66 o 
   2 -13   2       28.43       29.21     13.22 o 
   3 -13   2       23.37       27.91     14.29 o 
  -2 -12   2      176.16      182.56     22.31 o 
  -1 -12   2       14.01       14.05     12.53 o 
   0 -12   2      243.08      294.03     16.10 o 
   1 -12   2        3.63        7.80     11.80 o 
   2 -12   2      224.37      236.24     14.69 o 
   3 -12   2      154.03      151.23     13.28 o 
   4 -12   2        1.07       -2.08     10.92 o 
   5 -12   2      134.42      128.59     15.09 o 
   6 -12   2       12.28       11.29     13.69 o 
  -4 -11   2      268.16      279.90     25.28 o 
  -3 -11   2       21.76       27.92     18.22 o 
  -2 -11   2       43.05       44.68     17.36 o 
  -1 -11   2      208.98      236.35     13.84 o 
   0 -11   2        1.59        2.21     10.52 o 
   1 -11   2      133.09      127.33     11.77 o 
   2 -11   2        6.23        6.81     10.05 o 
   3 -11   2      137.20      122.11     11.89 o 
   4 -11   2      132.39      142.77     12.66 o 
   5 -11   2      165.02      165.90     13.70 o 
   6 -11   2        3.80        6.32     11.98 o 
   7 -11   2       57.14       61.09     13.72 o 
  -5 -10   2      151.01      157.44     21.88 o 
  -4 -10   2        6.60       14.50     16.28 o 
  -3 -10   2      283.08      323.55     20.80 o 
  -2 -10   2      187.47      197.80     12.15 o 
  -1 -10   2        0.63       -4.20     12.67 o 
   0 -10   2       89.57       89.65      9.48 o 
   1 -10   2       12.60       11.19      9.05 o 
   2 -10   2       89.82       70.43     10.23 o 
   3 -10   2      179.14      179.75     11.65 o 
   4 -10   2      205.85      203.18     12.31 o 
   5 -10   2      113.59      114.68     11.48 o 
   6 -10   2       96.42       90.69     11.74 o 
   7 -10   2        4.29       12.99     12.39 o 
   8 -10   2       27.13       26.14     18.38 o 
  -6  -9   2       24.99       24.09     18.16 o 
  -5  -9   2      114.12      117.18     18.27 o 
  -4  -9   2      203.52      225.35     18.27 o 
  -3  -9   2        1.25        7.17     12.50 o 
  -2  -9   2      260.53      271.71     11.66 o 
  -1  -9   2       37.12       37.60      8.84 o 
   0  -9   2      120.46      120.82      9.86 o 
   1  -9   2       55.80       50.21      8.35 o 
   2  -9   2      775.12      744.02     18.03 o 
   3  -9   2       21.65       26.59      8.53 o 
   4  -9   2      611.06      584.71     17.79 o 
   5  -9   2      147.14      164.54     11.18 o 
   6  -9   2      114.50       97.16     10.59 o 
   7  -9   2       20.18       19.18     11.08 o 
   8  -9   2        9.81       11.07     11.35 o 
   9  -9   2       12.98       13.64     18.70 o 
  -7  -8   2       60.64       71.16     11.98 o 
  -6  -8   2       91.35       78.99     11.45 o 
  -5  -8   2      394.18      391.99     24.50 o 
  -4  -8   2        1.65        4.81      8.86 o 
  -3  -8   2      131.37      157.44      8.12 o 
  -2  -8   2        5.08        4.03      7.11 o 
  -1  -8   2      114.48      132.46      9.12 o 
   0  -8   2        1.92        3.04      6.91 o 
   1  -8   2       10.66       11.70      7.53 o 
   2  -8   2       91.95       78.12      8.39 o 
   3  -8   2       18.03       18.73      7.45 o 
   4  -8   2      257.70      240.82     10.97 o 
   5  -8   2       61.20       45.18      8.81 o 
   6  -8   2       93.08      103.10     10.26 o 
   7  -8   2      163.16      174.64     11.64 o 
   8  -8   2        0.38        2.05     11.07 o 
   9  -8   2       96.74      108.12     19.67 o 
  -8  -7   2       11.00       11.33     11.84 o 
  -7  -7   2      281.08      298.07     14.85 o 
  -6  -7   2        1.29        8.10     10.25 o 
  -5  -7   2      109.11      101.19     10.23 o 
  -4  -7   2       33.16       37.61      8.55 o 
  -3  -7   2       80.55       85.29      6.38 o 
  -2  -7   2      480.59      510.15     11.56 o 
  -1  -7   2      116.13      116.73      6.28 o 
   0  -7   2     1654.90     1689.05     20.07 o 
   1  -7   2       13.86       23.82      6.35 o 
   2  -7   2        2.49        6.98      6.48 o 
   3  -7   2       52.24       43.21      7.40 o 
   4  -7   2       12.13       19.26      7.25 o 
   5  -7   2       21.93       19.40      7.72 o 
   6  -7   2      310.09      300.02     11.94 o 
   7  -7   2       43.47       46.02     10.05 o 
   8  -7   2       93.45       95.82     11.60 o 
  10  -7   2       78.43       76.59     19.35 o 
  -9  -6   2       98.19       86.90     12.98 o 
  -8  -6   2      178.00      174.63     13.28 o 
  -7  -6   2        5.54        4.80      9.78 o 
  -6  -6   2       20.18       13.31      8.97 o 
  -5  -6   2        1.00        0.44      8.31 o 
  -4  -6   2      253.27      249.58      7.58 o 
  -3  -6   2      134.41      144.85      6.33 o 
  -2  -6   2     1257.04     1254.60     28.72 o 
  -1  -6   2     1021.91     1009.40     10.71 o 
   0  -6   2      572.53      565.40      7.71 o 
   1  -6   2      133.99      117.37      6.92 o 
   2  -6   2      635.87      608.69     12.88 o 
   3  -6   2      377.77      373.78     10.30 o 
   4  -6   2      594.00      554.25     12.46 o 
   5  -6   2       78.90       79.68      8.31 o 
   6  -6   2       36.28       39.29      8.21 o 
   7  -6   2      126.17      137.70     10.35 o 
   8  -6   2       38.74       39.35     13.74 o 
   9  -6   2       33.23       36.97     14.23 o 
  10  -6   2      180.38      187.84     20.64 o 
  -9  -5   2       64.57       75.13     13.09 o 
  -8  -5   2      212.93      205.48     13.30 o 
  -7  -5   2      215.66      179.98     10.92 o 
  -6  -5   2      117.70      124.42     19.81 o 
  -5  -5   2     1658.10     1601.99     20.64 o 
  -4  -5   2       78.95       72.87      5.68 o 
  -3  -5   2     2697.32     2794.43     29.09 o 
  -2  -5   2      919.31      981.66     14.45 o 
  -1  -5   2     1196.72     1206.18     10.72 o 
   0  -5   2      958.18      935.97     10.74 o 
   1  -5   2      790.75      791.01     11.98 o 
   2  -5   2      283.50      282.65      8.26 o 
   3  -5   2        1.64        4.26      4.35 o 
   4  -5   2      469.12      439.28      7.70 o 
   5  -5   2        9.64        5.32      5.10 o 
   6  -5   2     1026.07     1078.75     12.91 o 
   7  -5   2        2.94        2.69      8.53 o 
   8  -5   2      228.59      209.67     16.87 o 
   9  -5   2       64.68       70.45     15.90 o 
  10  -5   2       44.46       33.63     17.09 o 
 -10  -4   2      396.64      365.67     19.48 o 
  -9  -4   2      194.63      193.11     13.12 o 
  -8  -4   2       24.22       12.24      9.05 o 
  -7  -4   2       66.07       74.08      8.90 o 
  -6  -4   2       59.92       56.39      8.01 o 
  -5  -4   2       50.71       50.75      7.22 o 
  -4  -4   2     2111.95     2159.75     26.25 o 
  -3  -4   2      415.66      450.53      7.29 o 
  -2  -4   2     3168.11     3310.86     50.76 o 
  -1  -4   2        3.50        7.37      3.18 o 
   0  -4   2      658.53      669.53     15.98 o 
   1  -4   2       20.36       58.36      4.95 o 
   2  -4   2      124.87       95.65      5.40 o 
   3  -4   2       56.12       65.93      4.20 o 
   4  -4   2        7.34        4.77      4.36 o 
   5  -4   2       46.97       46.68      5.16 o 
   6  -4   2      217.19      228.26      7.45 o 
   7  -4   2      210.28      233.03     10.21 o 
   8  -4   2       46.22       47.11      9.79 o 
   9  -4   2       54.62       63.39     11.81 o 
  10  -4   2      195.47      180.18     21.07 o 
 -10  -3   2       97.31      103.44     12.90 o 
  -9  -3   2        5.65        6.80      9.42 o 
  -8  -3   2      409.50      373.05     13.49 o 
  -7  -3   2       87.28       71.79      8.44 o 
  -6  -3   2     1125.24     1145.07     17.31 o 
  -5  -3   2      284.16      262.15      8.80 o 
  -4  -3   2        1.77        4.70      3.57 o 
  -3  -3   2      219.69      187.25      6.21 o 
  -2  -3   2      347.87      368.33      5.50 o 
  -1  -3   2       24.44       26.31      2.86 o 
   0  -3   2     1825.31     1848.56     61.42 o 
   1  -3   2     1266.40     1236.43     12.56 o 
   2  -3   2       55.27       76.79      5.37 o 
   3  -3   2     2307.40     2279.34     30.91 o 
   4  -3   2     1433.48     1463.59     13.92 o 
   5  -3   2      818.30      871.99     12.21 o 
   6  -3   2     1303.39     1321.62     13.71 o 
   7  -3   2      668.27      671.42     14.50 o 
   8  -3   2      100.17       91.09     10.40 o 
   9  -3   2        0.82        2.77      9.67 o 
  10  -3   2       90.98       87.94     12.77 o 
 -11  -2   2        0.59        1.50     11.94 o 
 -10  -2   2       64.90       67.10     11.18 o 
  -9  -2   2       34.00       33.28      9.80 o 
  -8  -2   2        0.03       -1.99      7.92 o 
  -7  -2   2        0.91       -0.03      6.75 o 
  -6  -2   2       84.08       75.27      7.45 o 
  -5  -2   2       66.47       65.10      6.36 o 
  -4  -2   2      124.17      132.86      3.83 o 
  -3  -2   2      440.64      420.50      5.46 o 
  -2  -2   2     1580.07     1573.06     10.16 o 
  -1  -2   2    11057.27    11160.43     42.22 o 
   0  -2   2     2700.78     2668.48     13.93 o 
   1  -2   2     1238.31     1312.91     12.57 o 
   2  -2   2     5620.26     5847.04     35.02 o 
   3  -2   2      416.02      423.78     13.59 o 
   4  -2   2      659.51      686.53      8.58 o 
   5  -2   2      654.85      656.06      9.15 o 
   6  -2   2       23.50       25.02      7.20 o 
   7  -2   2      337.87      359.83     11.85 o 
   8  -2   2       89.35      106.61     10.24 o 
   9  -2   2       47.00       35.13     10.25 o 
  10  -2   2      134.96      158.25     14.14 o 
 -11  -1   2      153.50      159.21     13.99 o 
 -10  -1   2      232.48      252.34     13.40 o 
  -9  -1   2      204.53      201.31     11.80 o 
  -8  -1   2      220.61      246.99     21.88 o 
  -7  -1   2       21.80       29.72      8.65 o 
  -6  -1   2      364.66      331.25     10.08 o 
  -5  -1   2     1376.46     1373.35     21.34 o 
  -4  -1   2      246.38      230.86      4.21 o 
  -3  -1   2      102.17      105.87      3.27 o 
  -2  -1   2     9728.27     9888.30     37.94 o 
  -1  -1   2      519.27      521.91      8.81 o 
   0  -1   2     2825.05     2973.82     48.40 o 
   1  -1   2     2727.93     3017.07     14.82 o 
   2  -1   2        7.66       10.29      2.80 o 
   3  -1   2      785.36      769.10      8.03 o 
   4  -1   2      685.18      742.77      8.85 o 
   5  -1   2      267.89      256.50      6.91 o 
   6  -1   2        6.25       11.62      7.24 o 
   7  -1   2       10.84        7.71      7.47 o 
   8  -1   2       39.54       56.08      9.11 o 
   9  -1   2      219.75      235.54     18.35 o 
  10  -1   2       58.11       68.64     13.58 o 
 -11   0   2       83.96       83.72     12.25 o 
 -10   0   2      126.72      102.14     11.43 o 
  -9   0   2       46.35       56.88      9.26 o 
  -8   0   2      115.41      133.83      9.55 o 
  -7   0   2      219.58      228.06      9.58 o 
  -6   0   2      842.52      860.84      8.59 o 
  -5   0   2       47.65       47.70      3.75 o 
  -4   0   2      132.19      166.20      4.02 o 
  -3   0   2      745.14      789.69      6.73 o 
  -2   0   2     4837.49     4864.84     58.77 o 
  -1   0   2       31.54       43.84      1.83 o 
   0   0   2      118.19      116.92      2.50 o 
   1   0   2     3270.63     3335.12     46.07 o 
   2   0   2     1095.33     1057.54     17.06 o 
   3   0   2     2291.75     2436.28     14.99 o 
   4   0   2      333.05      361.31      6.68 o 
   5   0   2     1678.34     1643.55     22.16 o 
   6   0   2       95.12       97.24      8.02 o 
   7   0   2      367.18      361.27     12.24 o 
   8   0   2      163.30      160.97     11.49 o 
   9   0   2       33.46       43.84     11.06 o 
  10   0   2       43.65       33.33     11.45 o 
 -11   1   2      189.51      211.90     16.71 o 
 -10   1   2       16.39       19.24     10.08 o 
  -9   1   2        2.96        9.43      8.19 o 
  -8   1   2       11.95        5.44      8.44 o 
  -7   1   2      629.57      651.32     13.55 o 
  -6   1   2      211.22      201.65      5.65 o 
  -5   1   2      305.55      284.39      6.40 o 
  -4   1   2        7.98       15.59     10.19 o 
  -3   1   2      117.01      125.49      3.33 o 
  -2   1   2    12057.62    11531.46    107.04 o 
  -1   1   2        8.69       16.33      3.99 o 
   0   1   2     7145.77     7275.62     30.08 o 
   1   1   2     2882.40     3099.14     26.80 o 
   2   1   2       31.13       21.26      3.17 o 
   3   1   2      404.98      402.76      6.29 o 
   4   1   2      321.70      325.39      6.68 o 
   5   1   2      554.96      581.20     12.51 o 
   6   1   2       20.12       14.34      7.41 o 
   7   1   2      161.82      165.77     10.61 o 
   8   1   2        8.65        3.51      9.17 o 
   9   1   2      127.67      141.98     12.40 o 
  10   1   2       10.48       11.87     12.46 o 
 -12   2   2        3.55       10.48     14.81 o 
 -11   2   2      117.91      125.34     13.10 o 
 -10   2   2      177.41      166.02     12.14 o 
  -9   2   2      504.92      507.05     14.46 o 
  -8   2   2      993.35      987.75     17.51 o 
  -7   2   2      282.07      263.63      7.19 o 
  -6   2   2     1713.12     1643.55     24.96 o 
  -5   2   2      137.81      184.43      5.16 o 
  -4   2   2      928.82      965.06      8.88 o 
  -3   2   2      189.20      192.35      4.12 o 
  -2   2   2       30.39       28.89      2.71 o 
  -1   2   2     1001.72     1044.96      7.46 o 
   0   2   2     3357.65     3500.62     34.35 o 
   1   2   2      233.88      232.65      4.62 o 
   2   2   2     1623.29     1509.83     11.30 o 
   3   2   2     1316.30     1292.55     11.24 o 
   4   2   2      246.56      244.49     10.32 o 
   5   2   2      415.78      405.25     11.43 o 
   6   2   2      136.67      131.55      8.98 o 
   7   2   2       48.69       48.29      8.84 o 
   8   2   2        4.45        6.30      8.75 o 
   9   2   2      105.60      107.26     12.52 o 
 -12   3   2        8.47       10.26     13.66 o 
 -11   3   2       11.70        6.39     11.98 o 
 -10   3   2      159.79      188.22     11.91 o 
  -9   3   2      141.17      134.11     10.10 o 
  -8   3   2       92.48      109.19      8.88 o 
  -7   3   2     1326.15     1355.63     14.37 o 
  -6   3   2        0.52        3.69      5.29 o 
  -5   3   2     1091.00     1016.68     10.33 o 
  -4   3   2      101.63       81.54      4.09 o 
  -3   3   2        0.69        2.54      3.54 o 
  -2   3   2      610.42      529.65      9.98 o 
  -1   3   2      616.86      618.07      6.66 o 
   0   3   2      238.16      272.96      5.02 o 
   1   3   2        3.34        1.97      3.45 o 
   2   3   2      566.98      561.91     14.48 o 
   3   3   2     1633.39     1606.84     13.21 o 
   4   3   2     1027.24     1067.67     23.31 o 
   5   3   2      309.16      334.50     11.13 o 
   6   3   2       54.51       60.43      8.98 o 
   7   3   2      143.84      143.66     11.26 o 
   8   3   2      217.40      220.51     13.68 o 
   9   3   2       16.97       14.66     11.80 o 
 -12   4   2        3.42        3.86     13.64 o 
 -11   4   2      144.84      151.76     14.19 o 
 -10   4   2        7.35        3.98     10.15 o 
  -9   4   2      206.29      204.40     11.44 o 
  -8   4   2        1.46        0.38      7.32 o 
  -7   4   2      148.70      149.19      6.95 o 
  -6   4   2      183.92      192.98      6.62 o 
  -5   4   2       44.96       32.80      4.66 o 
  -4   4   2     1024.23     1040.90     14.47 o 
  -3   4   2      717.91      703.25      8.45 o 
  -2   4   2      120.18      100.38      4.50 o 
  -1   4   2     1000.07     1157.39     10.50 o 
   0   4   2     4389.28     4350.70     33.99 o 
   1   4   2      527.03      564.62     10.04 o 
   2   4   2     2040.22     2016.88     19.21 o 
   3   4   2      304.88      280.54      7.22 o 
   4   4   2       10.64       15.63      8.35 o 
   5   4   2        0.60        3.07      6.97 o 
   6   4   2      158.73      160.28     10.19 o 
   7   4   2      250.85      225.68     13.32 o 
   8   4   2        2.71        2.83     10.15 o 
 -11   5   2       68.62       71.69     12.94 o 
 -10   5   2       12.91       24.32     10.17 o 
  -9   5   2      231.76      233.45     11.65 o 
  -8   5   2       35.41       36.18      6.99 o 
  -7   5   2      941.37      950.46     16.98 o 
  -6   5   2      171.53      199.31      6.90 o 
  -5   5   2       11.37        7.74      4.57 o 
  -4   5   2      464.18      486.42      8.11 o 
  -3   5   2      621.07      634.71      8.63 o 
  -2   5   2      167.59      163.59      6.31 o 
  -1   5   2     3089.93     3346.65     19.95 o 
   0   5   2      732.12      742.34      9.18 o 
   1   5   2      960.88     1025.49     11.16 o 
   2   5   2     1271.18     1231.39     17.36 o 
   3   5   2       34.84       32.40      5.75 o 
   4   5   2      120.79      132.61      9.00 o 
   5   5   2      117.58      111.24      9.82 o 
   6   5   2        7.30        1.18     10.01 o 
   7   5   2        4.45        1.41     10.69 o 
   8   5   2       84.30       75.32     13.41 o 
 -11   6   2        8.25       10.83     19.19 o 
 -10   6   2       10.51        4.15     14.71 o 
  -9   6   2        4.90        4.11      8.75 o 
  -8   6   2      248.19      222.02      8.97 o 
  -7   6   2      694.17      717.66     14.06 o 
  -6   6   2       44.03       46.93      5.88 o 
  -5   6   2     2981.13     3048.90     28.32 o 
  -4   6   2      578.53      576.62     14.24 o 
  -3   6   2     2804.63     2918.32     24.86 o 
  -2   6   2     1409.61     1366.16     18.78 o 
  -1   6   2      246.07      253.45      6.69 o 
   0   6   2      170.89      162.37      6.27 o 
   1   6   2      169.97      168.98      6.57 o 
   2   6   2       13.53        9.56      5.38 o 
   3   6   2      188.71      188.05     10.33 o 
   4   6   2      558.52      547.47     13.97 o 
   5   6   2        0.15        1.67      8.68 o 
   6   6   2      394.84      417.69     15.17 o 
   7   6   2      112.23      108.15     13.28 o 
 -11   7   2       41.63       61.34     20.43 o 
 -10   7   2       70.23       84.24     17.79 o 
  -9   7   2      176.65      161.17     11.50 o 
  -8   7   2        0.28       -1.76      9.14 o 
  -7   7   2      185.81      181.97     10.74 o 
  -6   7   2      126.61      117.14      9.51 o 
  -5   7   2       33.70       41.21      6.10 o 
  -4   7   2        3.62        4.05      5.35 o 
  -3   7   2     1850.96     1831.57     16.34 o 
  -2   7   2       96.83      109.44      6.71 o 
  -1   7   2      713.56      719.85     10.78 o 
   0   7   2      548.06      546.52     12.48 o 
   1   7   2      550.45      568.67     10.66 o 
   2   7   2      224.39      227.72      8.31 o 
   3   7   2      249.84      233.60     11.05 o 
   4   7   2      276.99      273.80     12.58 o 
   5   7   2      458.67      393.68     14.73 o 
   6   7   2        6.77        0.63     11.16 o 
 -10   8   2        9.44        6.20     16.44 o 
  -9   8   2       32.23       38.55     11.36 o 
  -8   8   2       80.58       88.37     11.45 o 
  -7   8   2       59.85       58.41     10.31 o 
  -6   8   2       27.77       25.46      9.43 o 
  -5   8   2      260.81      238.27     11.43 o 
  -4   8   2       68.73       63.49      8.67 o 
  -3   8   2      624.36      638.79     14.32 o 
  -2   8   2        5.76        3.89      6.25 o 
  -1   8   2        5.24        4.00      6.20 o 
   0   8   2       30.67       32.26      6.58 o 
   1   8   2      241.92      249.98      8.87 o 
   2   8   2       61.95       65.21      9.29 o 
   3   8   2      363.09      375.48     13.78 o 
   4   8   2      303.02      299.65     13.83 o 
   5   8   2       60.21       69.82     12.42 o 
 -10   9   2       28.23       46.35     20.80 o 
  -9   9   2       59.35       51.06     12.31 o 
  -8   9   2       55.77       49.81     12.96 o 
  -7   9   2       45.35       56.34     11.46 o 
  -6   9   2       36.15       39.07     10.43 o 
  -5   9   2       48.54       40.84      9.92 o 
  -4   9   2      251.38      241.55     11.82 o 
  -3   9   2      556.13      574.82     15.06 o 
  -2   9   2        3.28        6.72      7.83 o 
  -1   9   2      216.94      251.78     11.81 o 
   0   9   2       14.80       22.96      9.11 o 
   1   9   2        9.07       11.58      8.24 o 
   2   9   2      128.31      152.79     12.26 o 
   3   9   2       78.63       75.55     11.69 o 
   4   9   2       33.71       25.39     12.65 o 
  -9  10   2        1.16        4.72     14.05 o 
  -8  10   2      141.91      141.61     15.05 o 
  -7  10   2        8.75       11.63     12.32 o 
  -6  10   2      112.87       99.32     12.69 o 
  -5  10   2       34.32       33.16     10.96 o 
  -4  10   2       45.78       44.55     10.67 o 
  -3  10   2       42.17       52.26      9.87 o 
  -2  10   2       80.65       81.53     10.93 o 
  -1  10   2      128.41      135.68     12.59 o 
   0  10   2        0.41        0.69     10.05 o 
   1  10   2      289.15      304.40     14.65 o 
  -8  11   2      170.93      197.49     22.10 o 
  -7  11   2        2.16        8.89     16.76 o 
  -6  11   2       87.44       88.77     18.06 o 
  -5  11   2       64.18       62.04     16.06 o 
  -4  11   2        0.52        0.00     13.04 o 
  -3  11   2      219.18      244.22     20.21 o 
  -2  11   2        4.91       -2.53     18.49 o 
  -1  11   2       37.96       47.86     18.65 o 
   0  11   2        8.88       14.77     17.03 o 
  -6  12   2       57.20       76.16     17.36 o 
  -5  12   2        1.03       -6.52     15.20 o 
  -4  12   2      147.32      173.93     19.94 o 
  -3  12   2        0.96        8.25     18.86 o 
  -2  12   2       85.46       85.86     22.75 o 
  -1  12   2       46.38       70.72     20.97 o 
   1 -13   3        4.73        7.74     12.82 o 
   2 -13   3       91.14      101.63     14.01 o 
   3 -13   3       85.32       78.38     14.30 o 
  -3 -12   3        6.57        4.74     19.67 o 
  -2 -12   3      159.31      188.65     22.64 o 
  -1 -12   3       54.82       57.28     13.05 o 
   0 -12   3       30.27       34.80     11.99 o 
   1 -12   3      296.26      300.94     15.68 o 
   2 -12   3       33.38       34.80     12.39 o 
   3 -12   3        0.94        4.36     12.28 o 
   4 -12   3       69.37       76.31     13.59 o 
   5 -12   3       54.96       55.75     13.39 o 
   6 -12   3       19.63       24.94     14.65 o 
  -4 -11   3        1.15        5.12     17.03 o 
  -3 -11   3       47.78       55.79     18.33 o 
  -2 -11   3       26.24       37.07     10.97 o 
  -1 -11   3        1.27       -0.32     10.27 o 
   0 -11   3      458.17      479.15     16.26 o 
   1 -11   3        6.56        5.21      9.41 o 
   2 -11   3      276.51      269.06     13.24 o 
   3 -11   3      127.44      122.75     11.30 o 
   4 -11   3       70.47       81.94     12.10 o 
   5 -11   3       58.73       58.60     11.67 o 
   6 -11   3       13.22       12.60     12.25 o 
   7 -11   3        4.32        6.84     13.41 o 
  -6 -10   3        1.80        7.01     18.00 o 
  -5 -10   3        6.07       10.40     16.12 o 
  -4 -10   3      244.76      270.36     20.37 o 
  -3 -10   3       17.69       21.99     14.55 o 
  -2 -10   3        5.75        7.89     10.09 o 
  -1 -10   3       81.26       89.38     10.86 o 
   0 -10   3       90.54       83.15     10.12 o 
   1 -10   3       28.83       22.22      9.39 o 
   2 -10   3       94.94       95.52     10.64 o 
   3 -10   3      520.35      464.14     15.56 o 
   4 -10   3      195.35      212.03     13.12 o 
   5 -10   3      266.13      268.06     14.30 o 
   6 -10   3       31.12       23.86     11.03 o 
   7 -10   3      112.11      134.49     13.16 o 
   8 -10   3        2.15        1.86     12.84 o 
  -7  -9   3       21.85       27.65     19.03 o 
  -6  -9   3        3.31        3.67     15.79 o 
  -5  -9   3      132.68      146.87     17.25 o 
  -4  -9   3      344.36      333.26     20.00 o 
  -3  -9   3        5.20        5.87      9.31 o 
  -2  -9   3       98.04      110.05      9.88 o 
  -1  -9   3       13.45       13.40      8.45 o 
   0  -9   3      287.60      324.08     12.05 o 
   1  -9   3      130.62      143.70      9.87 o 
   2  -9   3       99.30       96.91      9.54 o 
   3  -9   3      219.29      243.59     11.81 o 
   4  -9   3       20.39       22.21      8.81 o 
   5  -9   3       82.80       83.88      9.87 o 
   6  -9   3       85.26       80.55     11.31 o 
   7  -9   3        2.71        0.22     10.94 o 
   8  -9   3       39.19       49.77     12.51 o 
   9  -9   3      119.40      138.68     22.10 o 
  -8  -8   3        1.02       -2.64     14.17 o 
  -7  -8   3      162.71      163.50     14.03 o 
  -6  -8   3      195.65      201.68     13.37 o 
  -5  -8   3        0.59        0.22      9.79 o 
  -4  -8   3      249.73      237.66     12.08 o 
  -3  -8   3      144.17      142.00      9.65 o 
  -2  -8   3      312.86      338.46     11.76 o 
  -1  -8   3        3.67        2.69      7.13 o 
   0  -8   3       10.16        5.62      7.86 o 
   1  -8   3       42.98       36.43      7.67 o 
   2  -8   3     1109.66     1105.59     35.38 o 
   3  -8   3       52.45       48.87      7.98 o 
   4  -8   3      703.25      690.96     15.96 o 
   5  -8   3      293.19      288.75     12.38 o 
   6  -8   3        0.59        0.92      8.47 o 
   7  -8   3        4.59        6.46     10.34 o 
   8  -8   3       19.45       19.20     11.81 o 
   9  -8   3       32.41       39.08     17.84 o 
  -8  -7   3      129.87      117.92     14.11 o 
  -7  -7   3      251.03      249.18     14.04 o 
  -6  -7   3      219.12      202.35     11.88 o 
  -5  -7   3     1242.23     1214.21     19.78 o 
  -4  -7   3      248.63      232.34     11.22 o 
  -3  -7   3     1072.65     1153.28     28.15 o 
  -2  -7   3        3.02        5.33      5.91 o 
  -1  -7   3       95.12      100.45      7.62 o 
   0  -7   3      203.80      192.22      8.81 o 
   1  -7   3      126.02      107.78      8.26 o 
   2  -7   3        0.01        0.54      6.29 o 
   3  -7   3      207.43      186.70      9.84 o 
   4  -7   3      665.47      681.98     14.93 o 
   5  -7   3       20.47       26.67      7.80 o 
   6  -7   3       67.12       76.60      9.78 o 
   7  -7   3      131.58      120.26     11.13 o 
   8  -7   3       43.85       50.34     17.03 o 
   9  -7   3       19.83       16.39     16.44 o 
  -9  -6   3      204.71      207.44     15.15 o 
  -8  -6   3        1.21        2.36      9.52 o 
  -7  -6   3      860.60      790.48     18.24 o 
  -6  -6   3       20.60       27.09      7.86 o 
  -5  -6   3      140.18      132.64      9.31 o 
  -4  -6   3       35.75       33.33      6.01 o 
  -3  -6   3      773.30      740.35     17.00 o 
  -2  -6   3       90.13       81.31      5.68 o 
  -1  -6   3      309.75      283.42      6.66 o 
   0  -6   3        4.64        3.21      3.85 o 
   1  -6   3      109.96      113.04      7.53 o 
   2  -6   3      155.25      122.82      7.79 o 
   3  -6   3       45.61       40.50      6.77 o 
   4  -6   3      525.96      522.44     12.49 o 
   5  -6   3       13.18       14.90      7.88 o 
   6  -6   3       58.97       52.77      8.79 o 
   7  -6   3       89.46       80.87     10.25 o 
   8  -6   3        1.92        2.64     14.66 o 
   9  -6   3       50.04       41.77     15.74 o 
  10  -6   3       23.17       11.05     18.43 o 
 -10  -5   3       68.26       75.51     13.55 o 
  -9  -5   3       90.13       78.57     11.46 o 
  -8  -5   3      417.38      390.04     14.69 o 
  -7  -5   3      262.45      227.49     11.46 o 
  -6  -5   3      149.32      139.39      9.95 o 
  -5  -5   3     2011.62     2002.83     33.28 o 
  -4  -5   3      108.06      106.27      6.79 o 
  -3  -5   3        7.62        8.22      4.15 o 
  -2  -5   3      690.36      595.37     22.04 o 
  -1  -5   3      650.59      638.39      7.82 o 
   0  -5   3       71.70       62.88      3.59 o 
   1  -5   3      440.77      402.49      9.82 o 
   2  -5   3       22.52       32.71      5.77 o 
   3  -5   3      855.36      851.48      8.97 o 
   4  -5   3      676.02      686.36     10.22 o 
   5  -5   3       22.24       28.87      5.92 o 
   6  -5   3        1.49       -0.82      7.51 o 
   7  -5   3       32.32       29.27     11.53 o 
   8  -5   3       19.80       20.27     15.25 o 
   9  -5   3        0.72        4.53     17.95 o 
 -10  -4   3        0.02       -2.78     11.31 o 
  -9  -4   3      103.41      116.16     11.59 o 
  -8  -4   3      171.72      142.62     11.08 o 
  -7  -4   3        5.80       10.81      8.17 o 
  -6  -4   3      101.78      106.88      8.42 o 
  -5  -4   3      377.15      394.30     10.78 o 
  -4  -4   3        2.36        3.65      4.35 o 
  -3  -4   3      656.16      606.34      8.19 o 
  -2  -4   3      140.54      147.32      4.80 o 
  -1  -4   3       18.16        9.35      3.42 o 
   0  -4   3      265.28      251.10      5.39 o 
   1  -4   3        1.08       -1.05      4.93 o 
   2  -4   3     1711.55     1858.02     24.80 o 
   3  -4   3      416.20      390.56      6.90 o 
   4  -4   3        5.46        7.39      4.66 o 
   5  -4   3       19.28       24.34      5.81 o 
   6  -4   3      439.69      454.58      9.95 o 
   7  -4   3      314.77      303.98     13.37 o 
   8  -4   3      532.18      511.06     15.22 o 
   9  -4   3      125.33      127.96     17.73 o 
  10  -4   3       13.86       17.46     17.41 o 
 -11  -3   3        5.86        1.86     12.88 o 
 -10  -3   3      239.77      235.56     14.39 o 
  -9  -3   3       39.13       42.50     10.39 o 
  -8  -3   3      261.51      239.19     11.52 o 
  -7  -3   3        2.32       -0.41      7.01 o 
  -6  -3   3       78.01       87.69      7.81 o 
  -5  -3   3      292.31      283.39      8.31 o 
  -4  -3   3      575.79      536.31      7.48 o 
  -3  -3   3        0.19        2.64      3.32 o 
  -2  -3   3     1351.93     1463.40     10.88 o 
  -1  -3   3     2916.87     2887.86     18.38 o 
   0  -3   3       32.92       39.28      3.08 o 
   1  -3   3       51.02       44.66      3.30 o 
   2  -3   3       80.74       66.59      3.99 o 
   3  -3   3      133.05      136.68      4.76 o 
   4  -3   3     1963.69     1986.18     15.24 o 
   5  -3   3       61.04       65.65      6.06 o 
   6  -3   3        0.57       -2.24      5.85 o 
   7  -3   3      601.26      601.06     14.69 o 
   8  -3   3       63.40       72.69      9.95 o 
   9  -3   3       21.08       15.90      9.93 o 
  10  -3   3       72.73       76.39     12.39 o 
 -11  -2   3       26.87       26.16     12.21 o 
 -10  -2   3       51.91       56.42     11.02 o 
  -9  -2   3       27.44       28.57      9.45 o 
  -8  -2   3        4.96        7.90      8.30 o 
  -7  -2   3       97.81      103.27     12.99 o 
  -6  -2   3       44.28       52.08      6.77 o 
  -5  -2   3      790.21      792.49      8.63 o 
  -4  -2   3      593.08      630.00     12.95 o 
  -3  -2   3       12.35        8.20      3.79 o 
  -2  -2   3     2960.93     3242.27     16.62 o 
  -1  -2   3       16.98       38.97      2.97 o 
   0  -2   3      699.82      745.12      6.95 o 
   1  -2   3      207.04      208.08      5.74 o 
   2  -2   3      161.13      150.45      4.55 o 
   3  -2   3     2923.81     2964.52     22.24 o 
   4  -2   3      118.79      104.21      5.37 o 
   5  -2   3     1018.91     1064.13     13.02 o 
   6  -2   3      892.63      889.04     15.72 o 
   7  -2   3       42.28       37.61      8.14 o 
   8  -2   3       58.34       61.23      9.91 o 
   9  -2   3       19.97       14.11     10.20 o 
  10  -2   3        5.53        7.15     12.23 o 
 -11  -1   3       12.05        6.52     11.24 o 
 -10  -1   3        2.76        0.49      9.99 o 
  -9  -1   3        5.52        9.83      8.56 o 
  -8  -1   3      130.36      134.66     10.24 o 
  -7  -1   3       30.41       30.05      7.13 o 
  -6  -1   3      872.87      826.21     13.62 o 
  -5  -1   3     1577.30     1584.16     11.95 o 
  -4  -1   3     1013.33      988.60     12.59 o 
  -3  -1   3      960.89      902.15      7.86 o 
  -2  -1   3     5189.34     5278.39     30.60 o 
  -1  -1   3    12118.69    11848.38     90.85 o 
   0  -1   3     2770.25     2883.25     37.02 o 
   1  -1   3        2.85        2.81      2.78 o 
   2  -1   3      318.74      307.84      5.61 o 
   3  -1   3       44.95       53.86      4.96 o 
   4  -1   3      439.40      436.78      7.79 o 
   5  -1   3      564.37      572.00      9.11 o 
   6  -1   3      117.05      127.30      8.47 o 
   7  -1   3       43.30       44.37      8.57 o 
   8  -1   3      390.59      430.12     14.17 o 
   9  -1   3        5.18        7.63     10.60 o 
  10  -1   3       67.21       85.11     13.11 o 
 -12   0   3       30.44       32.86     13.94 o 
 -11   0   3       94.72      103.25     12.88 o 
 -10   0   3      902.56      920.43     32.96 o 
  -9   0   3      182.59      181.19     11.14 o 
  -8   0   3      963.61      987.50     17.82 o 
  -7   0   3       10.23        6.35      6.44 o 
  -6   0   3      142.63      130.67      5.38 o 
  -5   0   3     1013.70      974.22      9.28 o 
  -4   0   3       12.67       10.60      3.12 o 
  -3   0   3     1507.58     1627.09     10.68 o 
  -2   0   3       87.04       85.22      2.85 o 
  -1   0   3     3042.52     3060.18     37.65 o 
   0   0   3     5740.73     5980.12     54.30 o 
   1   0   3      145.83      198.85      4.29 o 
   2   0   3       65.64       94.81      4.24 o 
   3   0   3     1544.53     1499.39     12.25 o 
   4   0   3      131.86      119.32      5.38 o 
   5   0   3      487.47      516.81     11.84 o 
   6   0   3        8.46        5.60      7.00 o 
   7   0   3      164.15      139.68      9.89 o 
   8   0   3       39.11       34.52      9.38 o 
   9   0   3      100.66       83.31     11.69 o 
 -12   1   3      176.17      186.75     17.98 o 
 -11   1   3       59.94       55.34     12.33 o 
 -10   1   3       19.80       19.63      9.85 o 
  -9   1   3      123.99      127.13     10.59 o 
  -8   1   3      104.85      110.04      9.35 o 
  -7   1   3       74.05       66.80      7.37 o 
  -6   1   3       17.32        9.83      4.53 o 
  -5   1   3       25.62       25.71      3.86 o 
  -4   1   3      709.64      709.35      9.88 o 
  -3   1   3      706.48      700.85     15.75 o 
  -2   1   3      797.55      865.41      9.90 o 
  -1   1   3      425.85      508.23      7.71 o 
   0   1   3        1.80       12.84      2.72 o 
   1   1   3      334.03      323.08      9.02 o 
   2   1   3      211.45      211.04      5.18 o 
   3   1   3      744.10      740.60      9.00 o 
   4   1   3       28.57       33.68      4.79 o 
   5   1   3      550.39      522.97     16.95 o 
   6   1   3      193.26      174.11     10.16 o 
   7   1   3      646.29      609.65     15.42 o 
   8   1   3      162.43      172.44     12.20 o 
   9   1   3       19.97       16.76     11.59 o 
 -12   2   3        1.80        0.56     13.47 o 
 -11   2   3       58.16       61.74     11.54 o 
 -10   2   3      209.94      220.04     12.28 o 
  -9   2   3        0.22        2.43      9.15 o 
  -8   2   3      106.49       99.03      9.78 o 
  -7   2   3       49.13       45.96      5.50 o 
  -6   2   3      270.25      271.28      6.62 o 
  -5   2   3     1286.40     1278.44     11.19 o 
  -4   2   3      263.67      226.52      4.94 o 
  -3   2   3     1080.20     1192.95     29.99 o 
  -2   2   3     2750.46     2694.33     14.95 o 
  -1   2   3        1.08        2.51      2.38 o 
   0   2   3      247.55      267.92      4.72 o 
   1   2   3     1026.52     1027.16     11.65 o 
   2   2   3       96.27       79.22      5.93 o 
   3   2   3      535.34      526.09      9.01 o 
   4   2   3      248.96      262.66      7.06 o 
   5   2   3       29.52       33.73      7.48 o 
   6   2   3      236.32      235.62     10.86 o 
   7   2   3      111.35      107.79     10.51 o 
   8   2   3        9.93        5.85      9.71 o 
   9   2   3       49.27       40.63     12.04 o 
 -12   3   3       45.01       59.02     14.01 o 
 -11   3   3      133.62      130.88     12.62 o 
 -10   3   3       78.51       78.60     10.40 o 
  -9   3   3      497.48      522.95     14.80 o 
  -8   3   3      225.43      233.85     10.54 o 
  -7   3   3      235.15      240.03      6.99 o 
  -6   3   3      778.53      784.12     10.12 o 
  -5   3   3      144.48      153.27      5.33 o 
  -4   3   3      799.80      821.03      8.80 o 
  -3   3   3     5407.58     5624.71     72.25 o 
  -2   3   3      155.07      155.42      5.42 o 
  -1   3   3     1623.56     1613.24     22.73 o 
   0   3   3       64.49       48.49      3.65 o 
   1   3   3       90.50       82.22      4.29 o 
   2   3   3     1202.58     1146.55     21.87 o 
   3   3   3      501.54      476.37      8.39 o 
   4   3   3       96.60       88.48      7.74 o 
   5   3   3      589.49      589.70     14.23 o 
   6   3   3        2.96        6.85      8.00 o 
   7   3   3       11.36        9.75      9.80 o 
   8   3   3        3.58        6.83     11.35 o 
 -12   4   3        7.12       10.12     13.48 o 
 -11   4   3       22.85       28.17     11.90 o 
 -10   4   3      117.54      147.55     12.74 o 
  -9   4   3        0.42        7.03      9.29 o 
  -8   4   3        0.60        0.76      6.42 o 
  -7   4   3      492.09      472.68      9.20 o 
  -6   4   3      551.61      546.18     17.13 o 
  -5   4   3      991.33      998.14     16.97 o 
  -4   4   3     3547.40     3455.86     21.62 o 
  -3   4   3     1010.34     1078.42     10.49 o 
  -2   4   3     1521.86     1522.73     18.12 o 
  -1   4   3       37.05       53.42      5.12 o 
   0   4   3       49.98       65.55      4.54 o 
   1   4   3       14.32       12.93      4.10 o 
   2   4   3      229.30      201.31      6.44 o 
   3   4   3      241.59      258.24      7.54 o 
   4   4   3      118.12      124.04      8.65 o 
   5   4   3        8.20        9.33      8.19 o 
   6   4   3       77.80       69.17     10.67 o 
   7   4   3      165.26      162.19     13.28 o 
   8   4   3        1.37        4.91     12.93 o 
 -12   5   3       41.55       42.11     14.86 o 
 -11   5   3      133.61      143.45     13.78 o 
 -10   5   3       28.94       23.97     11.30 o 
  -9   5   3      158.26      173.98     11.31 o 
  -8   5   3      132.95      147.09      9.52 o 
  -7   5   3      141.32      133.84      6.71 o 
  -6   5   3       53.38       55.74      6.12 o 
  -5   5   3        1.42        2.17      4.97 o 
  -4   5   3       36.76       41.90      5.34 o 
  -3   5   3      692.97      704.02      9.36 o 
  -2   5   3     1246.46     1242.97     11.75 o 
  -1   5   3       59.46       43.44      4.65 o 
   0   5   3     2670.90     2567.40     25.23 o 
   1   5   3      554.64      550.04     15.63 o 
   2   5   3      802.10      768.99     11.08 o 
   3   5   3       40.75       37.74      7.09 o 
   4   5   3      217.63      226.80     10.33 o 
   5   5   3       20.88       15.30      9.05 o 
   6   5   3       18.65       17.01      9.36 o 
   7   5   3       23.27       20.14     11.75 o 
 -11   6   3        4.67       19.57     20.27 o 
 -10   6   3       54.95       74.56     11.16 o 
  -9   6   3       90.03      106.62      8.44 o 
  -8   6   3        2.39        3.12      7.12 o 
  -7   6   3      428.51      452.35     10.22 o 
  -6   6   3       33.07       36.35      6.22 o 
  -5   6   3     1620.13     1609.90     19.45 o 
  -4   6   3        1.67        2.22      5.40 o 
  -3   6   3      265.85      272.46      8.03 o 
  -2   6   3      149.31      146.96      6.36 o 
  -1   6   3       47.56       46.65      5.40 o 
   0   6   3      259.79      272.46      9.35 o 
   1   6   3        1.72        0.89      5.63 o 
   2   6   3      452.96      462.84      9.75 o 
   3   6   3       42.32       34.18      8.36 o 
   4   6   3       15.52       32.55      8.80 o 
   5   6   3      122.29      133.59     11.84 o 
   6   6   3        3.95       12.92     11.56 o 
 -11   7   3       94.14      115.13     21.29 o 
  -9   7   3       69.78       72.84     11.71 o 
  -8   7   3       79.76       79.18     10.32 o 
  -7   7   3        9.70        5.22      8.29 o 
  -6   7   3       90.78       92.28      7.37 o 
  -5   7   3      206.17      201.41      7.82 o 
  -4   7   3      102.11      101.76      6.70 o 
  -3   7   3       87.03       84.18      6.70 o 
  -2   7   3      461.83      452.82      9.45 o 
  -1   7   3      110.95      108.71      6.65 o 
   0   7   3      110.88      114.03      6.62 o 
   1   7   3       37.35       55.39      6.62 o 
   2   7   3        0.70        1.44      6.62 o 
   3   7   3      136.37      115.38     10.30 o 
   4   7   3      118.89      121.55     10.80 o 
   5   7   3       59.82       50.56     11.05 o 
   6   7   3       73.35       77.44     13.78 o 
 -10   8   3      272.85      317.57     22.69 o 
  -9   8   3       19.41       22.97     12.05 o 
  -8   8   3       13.47       12.49     10.19 o 
  -7   8   3        0.70       -0.22      9.36 o 
  -6   8   3      317.64      281.60     12.14 o 
  -5   8   3       12.11       14.58      8.49 o 
  -4   8   3       15.98       19.62      6.69 o 
  -3   8   3      474.99      457.60     10.55 o 
  -2   8   3       80.00       80.23      7.27 o 
  -1   8   3      308.04      308.14      9.24 o 
   0   8   3      279.08      267.50      9.00 o 
   1   8   3      111.34      103.05      8.56 o 
   2   8   3      487.45      490.48     14.82 o 
   3   8   3       19.84       19.26      9.91 o 
   4   8   3      185.08      193.87     20.97 o 
   5   8   3       15.05        9.00     19.51 o 
  -9   9   3       36.16       40.54     13.82 o 
  -8   9   3       18.87       17.63     12.39 o 
  -7   9   3       72.43       79.01     11.29 o 
  -6   9   3       31.02       25.79     10.06 o 
  -5   9   3      383.83      395.46     20.05 o 
  -4   9   3       89.07       88.77     14.98 o 
  -3   9   3      208.41      228.96     17.14 o 
  -2   9   3      185.18      172.05     15.85 o 
  -1   9   3       87.93       92.95     10.94 o 
   0   9   3       46.56       62.98      9.74 o 
   1   9   3      181.80      211.18     12.67 o 
   2   9   3      120.71      106.07     18.11 o 
   3   9   3       72.52       78.21     19.46 o 
   4   9   3       46.84       48.99     19.62 o 
  -9  10   3       63.06       65.59     22.80 o 
  -8  10   3        1.36        8.52     18.60 o 
  -7  10   3        5.97        1.46     15.95 o 
  -6  10   3      148.95      181.64     18.65 o 
  -5  10   3       86.58       84.73     16.60 o 
  -4  10   3       48.22       40.59     15.36 o 
  -3  10   3      143.64      171.99     16.87 o 
  -2  10   3       41.90       33.31     13.85 o 
  -1  10   3      121.36      150.49     19.62 o 
  -8  11   3       87.23      115.24     23.77 o 
  -7  11   3      157.03      183.53     22.04 o 
  -6  11   3       11.22       14.55     17.46 o 
  -5  11   3       40.67       36.97     17.14 o 
  -4  11   3       46.05       32.45     15.90 o 
  -3  11   3       13.60       20.75     14.93 o 
  -2  11   3       18.15        1.24     18.27 o 
  -1  11   3       35.42       44.95     17.57 o 
   0  11   3       18.88        7.49     17.25 o 
  -5  12   3      110.91      114.43     19.78 o 
  -4  12   3       62.29       88.56     18.60 o 
  -3  12   3       72.19       83.87     20.32 o 
   1 -13   4      225.04      261.15     17.31 o 
   2 -13   4        0.79        5.12     13.48 o 
  -3 -12   4       85.87       92.11     21.40 o 
  -2 -12   4       16.51       15.18     11.96 o 
  -1 -12   4      105.56      110.79     13.76 o 
   0 -12   4       24.07       23.99     11.38 o 
   1 -12   4       38.65       37.69     11.30 o 
   2 -12   4       54.64       72.51     12.25 o 
   3 -12   4       24.98       23.34     12.01 o 
   4 -12   4        0.40        0.22     12.35 o 
   5 -12   4      144.18      171.86     14.99 o 
  -5 -11   4       22.99       31.80     21.72 o 
  -4 -11   4       82.98      100.31     22.15 o 
  -3 -11   4       15.83        5.28     17.62 o 
  -2 -11   4      208.19      228.12     14.29 o 
  -1 -11   4       49.82       65.61     11.25 o 
   0 -11   4       15.28       14.24     11.20 o 
   1 -11   4      241.77      266.53     14.50 o 
   2 -11   4        7.18       -0.58     10.59 o 
   3 -11   4        9.91       21.19     11.06 o 
   4 -11   4       12.39        6.03     10.58 o 
   5 -11   4        0.28        0.00     11.63 o 
   6 -11   4       15.17       17.39     13.34 o 
  -6 -10   4      209.25      245.51     23.61 o 
  -5 -10   4        4.88        8.68     17.41 o 
  -4 -10   4        9.58       15.68     15.85 o 
  -3 -10   4       24.72       25.80     10.44 o 
  -2 -10   4        0.29       -1.02      9.75 o 
  -1 -10   4       16.67       12.66      9.57 o 
   0 -10   4      106.00      114.32     10.32 o 
   1 -10   4      347.22      318.29     13.08 o 
   2 -10   4        7.82        2.41      8.76 o 
   3 -10   4      327.41      333.03     13.76 o 
   4 -10   4        0.32        2.49      9.59 o 
   5 -10   4       90.85      102.83     12.19 o 
   6 -10   4       35.52       22.82     11.09 o 
   7 -10   4       70.07       77.31     14.65 o 
  -7  -9   4       71.86       72.39     18.70 o 
  -6  -9   4        8.87       11.64     16.76 o 
  -5  -9   4       11.94       11.37     14.93 o 
  -4  -9   4      130.00      153.99     16.82 o 
  -3  -9   4        2.27        0.55      9.33 o 
  -2  -9   4      376.45      397.69     13.30 o 
  -1  -9   4       12.11       17.27      9.03 o 
   0  -9   4       15.89       19.62      8.64 o 
   1  -9   4        3.98        3.28      7.93 o 
   2  -9   4      484.77      459.93     14.09 o 
   3  -9   4       15.26       18.30      8.01 o 
   4  -9   4      115.47      115.41     10.55 o 
   5  -9   4       65.21       78.14     11.30 o 
   6  -9   4       65.93       62.57     11.36 o 
   7  -9   4      154.70      180.33     13.75 o 
   8  -9   4       18.02       21.14     13.10 o 
  -8  -8   4       22.38       27.08     14.32 o 
  -7  -8   4        0.38       -0.57     11.97 o 
  -6  -8   4        0.83       -6.40     11.01 o 
  -5  -8   4       72.45       77.87     11.04 o 
  -4  -8   4      578.02      586.42     22.37 o 
  -3  -8   4      160.72      165.94     10.68 o 
  -2  -8   4      804.22      818.77     16.05 o 
  -1  -8   4      375.43      358.39     11.68 o 
   0  -8   4     1446.41     1453.51     20.79 o 
   1  -8   4      534.78      519.66     13.43 o 
   2  -8   4      623.12      605.85     29.64 o 
   3  -8   4       45.91       46.57      8.87 o 
   4  -8   4      106.80      105.83     10.57 o 
   5  -8   4       15.12       16.78      8.83 o 
   6  -8   4        0.82        0.73      9.74 o 
   7  -8   4       44.70       48.51     12.04 o 
   8  -8   4       54.26       56.65     18.49 o 
  -9  -7   4       55.47       61.15     13.90 o 
  -8  -7   4       23.21        9.25     11.62 o 
  -7  -7   4      347.27      316.46     14.33 o 
  -6  -7   4      739.92      676.24     22.93 o 
  -5  -7   4       63.58       68.38      9.60 o 
  -4  -7   4      868.32      876.23     21.40 o 
  -3  -7   4       91.94      101.92      6.99 o 
  -2  -7   4     1110.21     1127.47     17.06 o 
  -1  -7   4      488.59      445.38     11.55 o 
   0  -7   4      851.75      829.45     15.30 o 
   1  -7   4      157.31      156.95     10.21 o 
   2  -7   4      588.22      561.88     13.49 o 
   3  -7   4      207.80      227.14     10.80 o 
   4  -7   4      112.84      123.94      9.48 o 
   5  -7   4      133.84      131.65     10.14 o 
   6  -7   4       18.47       11.21      9.53 o 
   7  -7   4       76.06       76.35     11.16 o 
   8  -7   4       40.08       53.68     18.86 o 
   9  -7   4       39.86       43.28     20.48 o 
  -9  -6   4       15.88       17.31     12.34 o 
  -8  -6   4       68.56       86.52     11.99 o 
  -7  -6   4      255.74      237.71     12.71 o 
  -6  -6   4      168.98      156.97     11.19 o 
  -5  -6   4     1130.73     1137.76     18.60 o 
  -4  -6   4      587.95      603.72     21.62 o 
  -3  -6   4     1707.58     1722.49     37.36 o 
  -2  -6   4     1030.63      963.14     22.27 o 
  -1  -6   4       26.58       29.23      4.70 o 
   0  -6   4     1139.86     1084.01     15.91 o 
   1  -6   4      488.84      484.54     11.90 o 
   2  -6   4      259.89      255.92      9.96 o 
   3  -6   4      129.26      129.00      8.76 o 
   4  -6   4     1151.22     1152.30     18.18 o 
   5  -6   4      264.51      265.00     11.59 o 
   6  -6   4      306.94      324.06     12.72 o 
   7  -6   4       43.75       53.63     16.60 o 
   8  -6   4      189.52      178.30     18.97 o 
   9  -6   4      270.61      274.29     23.55 o 
 -10  -5   4       31.62       30.28     12.83 o 
  -9  -5   4      317.69      305.04     14.79 o 
  -8  -5   4       13.98       18.15     10.35 o 
  -7  -5   4      107.11       92.02      9.38 o 
  -6  -5   4      253.10      217.87     10.51 o 
  -5  -5   4      260.65      245.87     10.00 o 
  -4  -5   4      239.56      240.39      6.88 o 
  -3  -5   4        7.71        7.59      5.11 o 
  -2  -5   4       27.15       39.72      4.43 o 
  -1  -5   4      744.53      663.96     15.38 o 
   0  -5   4      567.25      499.92     15.78 o 
   1  -5   4       80.70       78.88      7.10 o 
   2  -5   4     2720.71     2731.36     18.58 o 
   3  -5   4      862.04      885.54     12.42 o 
   4  -5   4      564.18      554.02     13.05 o 
   5  -5   4      514.08      488.86     18.22 o 
   6  -5   4      492.88      468.93     23.28 o 
   7  -5   4      215.56      206.70     16.06 o 
   8  -5   4       59.22       70.12     14.77 o 
   9  -5   4        0.51        0.43     16.01 o 
 -10  -4   4      181.18      189.36     14.34 o 
  -9  -4   4      156.14      149.17     11.96 o 
  -8  -4   4      246.95      264.63     12.28 o 
  -7  -4   4     1326.13     1277.02     20.46 o 
  -6  -4   4        1.48       10.32      9.19 o 
  -5  -4   4     1089.26     1119.79     14.69 o 
  -4  -4   4      184.24      163.46      5.76 o 
  -3  -4   4      552.59      536.61     12.03 o 
  -2  -4   4      111.49      102.41      4.57 o 
  -1  -4   4       55.16       55.01      3.94 o 
   0  -4   4      638.90      688.37      9.04 o 
   1  -4   4     5411.69     5644.25     33.66 o 
   2  -4   4       27.37       38.38      6.09 o 
   3  -4   4      810.18      851.31     10.14 o 
   4  -4   4     1416.46     1426.26     14.84 o 
   5  -4   4      752.20      728.50     10.96 o 
   6  -4   4      243.34      242.23      8.54 o 
   7  -4   4       59.55       58.73      9.18 o 
   8  -4   4       23.68       19.03     13.85 o 
   9  -4   4      104.69      114.37     18.00 o 
 -11  -3   4      152.54      172.18     15.14 o 
 -10  -3   4      129.81      121.49     11.94 o 
  -9  -3   4       74.58       71.19     11.13 o 
  -8  -3   4       23.26       18.40      8.21 o 
  -7  -3   4      277.90      270.41     10.94 o 
  -6  -3   4      610.15      583.40     12.79 o 
  -5  -3   4      183.08      168.01      5.81 o 
  -4  -3   4      681.60      671.24      8.65 o 
  -3  -3   4        3.47       23.40      4.24 o 
  -2  -3   4     1171.48     1255.35     10.49 o 
  -1  -3   4      708.56      595.81      7.29 o 
   0  -3   4     4569.40     4772.05     39.46 o 
   1  -3   4      622.01      632.11      7.81 o 
   2  -3   4     3275.11     3433.31     39.50 o 
   3  -3   4     1349.79     1269.83     20.60 o 
   4  -3   4       48.04       51.95      5.71 o 
   5  -3   4        4.43        3.89      5.25 o 
   6  -3   4       65.52       64.26      8.08 o 
   7  -3   4        1.19       -0.99      8.45 o 
   8  -3   4      319.31      336.59     14.19 o 
   9  -3   4       26.74       29.83     11.12 o 
 -11  -2   4       29.59       26.41     11.61 o 
 -10  -2   4      194.61      211.76     13.81 o 
  -9  -2   4       28.61       36.90      9.14 o 
  -8  -2   4     2207.10     2236.52     26.83 o 
  -7  -2   4      574.76      577.25     17.38 o 
  -6  -2   4       20.06       25.62      6.57 o 
  -5  -2   4       29.46       37.04      4.78 o 
  -4  -2   4       35.17       52.31      4.32 o 
  -3  -2   4        7.11       11.55      4.28 o 
  -2  -2   4     1481.83     1491.68     11.01 o 
  -1  -2   4     3169.02     3032.39     27.52 o 
   0  -2   4      521.93      551.74      6.95 o 
   1  -2   4     2591.18     2728.50     20.81 o 
   2  -2   4      626.43      618.91      8.16 o 
   3  -2   4      298.76      339.05      7.14 o 
   4  -2   4      529.16      549.11      9.34 o 
   5  -2   4        4.88        8.17      5.16 o 
   6  -2   4       16.54       16.54      7.40 o 
   7  -2   4       46.51       46.68      8.67 o 
   8  -2   4       24.59       28.24     13.58 o 
   9  -2   4       73.93       52.51     11.28 o 
 -11  -1   4        1.47        1.50     11.32 o 
 -10  -1   4        1.77        1.68      9.55 o 
  -9  -1   4       21.20       15.04      8.83 o 
  -8  -1   4      464.38      454.39     15.50 o 
  -7  -1   4       33.18       32.89      7.57 o 
  -6  -1   4       20.09       16.04      4.41 o 
  -5  -1   4     1317.30     1321.35     11.56 o 
  -4  -1   4      806.13      873.43      8.91 o 
  -3  -1   4     1606.75     1531.84     11.10 o 
  -2  -1   4        5.09       28.06      8.42 o 
  -1  -1   4      786.78      777.27      7.48 o 
   0  -1   4       36.17       32.63      4.38 o 
   1  -1   4       38.71       38.24      3.67 o 
   2  -1   4     1492.20     1455.35     12.04 o 
   3  -1   4      132.15      124.41      5.40 o 
   4  -1   4      731.46      743.16     10.20 o 
   5  -1   4        4.49        1.87      5.09 o 
   6  -1   4      283.69      284.04     10.64 o 
   7  -1   4        9.77       10.34      8.03 o 
   8  -1   4      275.95      277.72     13.08 o 
   9  -1   4        6.36        2.27     11.33 o 
 -12   0   4      116.30      141.41     15.38 o 
 -11   0   4        9.28       11.66     11.23 o 
 -10   0   4      169.34      182.06     12.09 o 
  -9   0   4      103.06       96.52     12.77 o 
  -8   0   4      373.97      390.09     12.07 o 
  -7   0   4     1106.31     1062.80     16.54 o 
  -6   0   4      882.20      866.38     10.00 o 
  -5   0   4        0.42        0.36      4.05 o 
  -4   0   4     2947.33     2935.51     22.42 o 
  -3   0   4     1248.89     1231.42     11.67 o 
  -2   0   4     1385.86     1446.66      9.82 o 
  -1   0   4      896.97     1013.21     22.39 o 
   0   0   4       14.50        9.67      2.96 o 
   1   0   4       48.55       54.88      3.94 o 
   2   0   4      799.73      774.63     11.51 o 
   3   0   4      518.37      539.20      8.36 o 
   4   0   4        4.37        3.54      5.40 o 
   5   0   4       45.28       45.53      7.43 o 
   6   0   4      267.73      249.17     10.92 o 
   7   0   4      110.78      109.35      9.89 o 
   8   0   4       69.74       76.62     11.05 o 
   9   0   4      180.93      173.24     14.48 o 
 -12   1   4       53.91       60.99     14.04 o 
 -11   1   4       79.62       72.76     12.17 o 
 -10   1   4      145.84      126.00     11.66 o 
  -9   1   4       90.01       85.67      9.78 o 
  -8   1   4     1372.22     1383.47     28.76 o 
  -7   1   4        9.88        7.76      5.67 o 
  -6   1   4       56.19       53.57      4.94 o 
  -5   1   4     1512.38     1473.82     12.33 o 
  -4   1   4      365.98      385.32      6.35 o 
  -3   1   4     1172.91     1157.15      8.96 o 
  -2   1   4       65.44       59.03      4.80 o 
  -1   1   4      150.55      142.28      5.74 o 
   0   1   4      105.65      117.08      3.73 o 
   1   1   4      282.14      277.99      5.73 o 
   2   1   4       55.60       48.75      4.52 o 
   3   1   4     3311.75     3251.38     20.59 o 
   4   1   4      221.31      213.40      7.21 o 
   5   1   4       13.66       15.41      7.30 o 
   6   1   4      342.39      361.41     12.50 o 
   7   1   4       16.46       16.77      9.97 o 
   8   1   4      163.70      170.39     13.04 o 
 -12   2   4       88.13       93.07     13.87 o 
 -11   2   4        2.17       -6.68     10.63 o 
 -10   2   4        0.25       -0.28      9.98 o 
  -9   2   4       31.27       40.86      9.71 o 
  -8   2   4       59.32       60.21      8.55 o 
  -7   2   4       33.61       29.71      5.39 o 
  -6   2   4     1290.67     1289.64     22.28 o 
  -5   2   4      114.16      110.35      4.79 o 
  -4   2   4     1445.11     1444.59     11.45 o 
  -3   2   4      971.58      954.10     16.68 o 
  -2   2   4     1904.08     1944.90     17.52 o 
  -1   2   4      172.03      165.88      6.63 o 
   0   2   4       30.02       24.82      3.47 o 
   1   2   4      663.45      733.89      9.13 o 
   2   2   4     2671.80     2692.97     24.63 o 
   3   2   4      116.72      124.34      6.31 o 
   4   2   4       14.87       14.13      6.71 o 
   5   2   4      398.15      389.79     11.81 o 
   6   2   4       61.75       78.18     14.07 o 
   7   2   4      217.08      215.75     12.67 o 
   8   2   4        3.75        4.04     11.35 o 
 -12   3   4       42.50       34.30     14.76 o 
 -11   3   4       49.53       50.53     11.69 o 
 -10   3   4       96.50       99.81     10.48 o 
  -9   3   4      266.58      215.19     11.30 o 
  -8   3   4      344.39      343.67      8.99 o 
  -7   3   4       12.14        9.44      5.08 o 
  -6   3   4      199.65      194.19      6.42 o 
  -5   3   4     2195.78     2274.77     36.06 o 
  -4   3   4     1221.41     1260.32     27.00 o 
  -3   3   4        0.48        1.73      3.85 o 
  -2   3   4     2346.96     2276.54     14.00 o 
  -1   3   4       14.07       15.17      3.62 o 
   0   3   4     2247.28     2261.55     29.24 o 
   1   3   4     3078.78     3051.27     54.86 o 
   2   3   4      664.22      664.75     10.21 o 
   3   3   4      384.82      413.50      8.77 o 
   4   3   4        9.56        7.36      7.15 o 
   5   3   4        4.28        4.07      8.28 o 
   6   3   4       16.74       21.75      9.24 o 
   7   3   4      100.74      105.32     11.59 o 
   8   3   4       54.26       45.23     12.16 o 
 -12   4   4        5.00        4.36     12.84 o 
 -11   4   4       65.97       80.59     12.23 o 
 -10   4   4       32.65       26.79      9.90 o 
  -9   4   4      104.72      117.11     10.87 o 
  -8   4   4       24.52       24.92      6.02 o 
  -7   4   4      268.67      275.28      9.92 o 
  -6   4   4     1739.20     1787.41     19.24 o 
  -5   4   4       89.51       91.47     10.19 o 
  -4   4   4      652.84      672.54     10.88 o 
  -3   4   4     2081.18     2061.54     40.78 o 
  -2   4   4       22.04       22.88      4.24 o 
  -1   4   4      701.06      689.86     13.64 o 
   0   4   4      137.77      133.89      5.51 o 
   1   4   4      158.85      139.38      6.00 o 
   2   4   4      192.61      182.94      6.60 o 
   3   4   4     1130.35     1179.70     15.88 o 
   4   4   4       92.61      113.00      9.30 o 
   5   4   4      464.86      469.56     14.77 o 
   6   4   4      286.83      268.87     13.51 o 
   7   4   4        1.66        6.89     11.59 o 
 -12   5   4       35.57       34.75     14.57 o 
 -11   5   4       48.30       44.26     12.45 o 
 -10   5   4       27.36       25.70     10.84 o 
  -9   5   4       38.74       27.23      8.63 o 
  -8   5   4        6.80        5.52      6.33 o 
  -7   5   4       71.63       71.05      6.47 o 
  -6   5   4      589.94      602.44     10.41 o 
  -5   5   4      772.79      790.50     10.81 o 
  -4   5   4     1134.21     1108.91     12.18 o 
  -3   5   4       38.09       37.01      6.33 o 
  -2   5   4      376.32      342.76      7.95 o 
  -1   5   4      476.70      454.64     10.77 o 
   0   5   4      674.41      641.97      9.60 o 
   1   5   4       46.81       49.20      5.84 o 
   2   5   4      136.44      116.99      6.66 o 
   3   5   4      492.18      467.95     12.56 o 
   4   5   4      679.50      622.04     15.49 o 
   5   5   4       47.16       56.39     10.55 o 
   6   5   4       91.14       77.88     12.49 o 
   7   5   4      118.83      134.90     16.03 o 
 -11   6   4       89.64      115.34     18.22 o 
 -10   6   4        0.47       -3.74     10.29 o 
  -9   6   4       82.50       96.56      8.62 o 
  -8   6   4       19.60       17.04      8.75 o 
  -7   6   4       59.44       62.28      6.79 o 
  -6   6   4      508.71      501.20     10.16 o 
  -5   6   4      249.76      227.98      7.72 o 
  -4   6   4      149.18      168.67      6.89 o 
  -3   6   4      188.26      198.25      7.05 o 
  -2   6   4      802.46      764.68     12.43 o 
  -1   6   4       63.35       73.04      6.08 o 
   0   6   4      210.20      193.17      7.16 o 
   1   6   4       24.26       22.66      6.41 o 
   2   6   4      829.11      821.65     12.81 o 
   3   6   4      232.30      227.52     11.22 o 
   4   6   4      128.01      139.93     11.36 o 
   5   6   4      255.32      224.33     20.16 o 
   6   6   4       22.31       17.19     18.76 o 
 -10   7   4       92.17       87.10     18.16 o 
  -9   7   4      159.09      170.48     12.56 o 
  -8   7   4        0.41       -0.50      7.45 o 
  -7   7   4      581.21      567.13     11.78 o 
  -6   7   4        0.54        1.28      7.84 o 
  -5   7   4     2587.85     2449.22     25.70 o 
  -4   7   4      110.16      116.78      9.04 o 
  -3   7   4      125.64      133.39      9.20 o 
  -2   7   4       26.98       25.37      7.66 o 
  -1   7   4       72.34       73.55      8.18 o 
   0   7   4       13.27       13.95      8.13 o 
   1   7   4      112.52      108.88     10.01 o 
   2   7   4      160.67      161.91     16.39 o 
   3   7   4       63.43       41.07     14.88 o 
   4   7   4      513.71      545.40     25.71 o 
   5   7   4       62.52       60.69     19.13 o 
  -9   8   4      135.31      150.76     19.73 o 
  -8   8   4        2.54        1.83     15.04 o 
  -7   8   4      148.74      131.30     14.50 o 
  -6   8   4      153.30      158.79     14.44 o 
  -5   8   4       42.45       44.96      8.50 o 
  -4   8   4       40.48       43.80      8.97 o 
  -3   8   4       96.89      104.83      9.67 o 
  -2   8   4      125.25      113.95      9.28 o 
  -1   8   4        9.35       10.44      8.55 o 
   0   8   4      221.35      192.82     11.64 o 
   1   8   4       29.82       34.50     10.28 o 
   2   8   4       88.55       79.88     15.74 o 
   3   8   4      200.11      190.32     20.37 o 
   4   8   4       24.41       22.69     19.83 o 
 -10   9   4       63.35       83.22     24.04 o 
  -9   9   4      181.90      216.46     22.48 o 
  -8   9   4       50.39       52.28     16.06 o 
  -7   9   4      131.83      117.88     15.58 o 
  -6   9   4       20.42       28.73     12.88 o 
  -5   9   4       43.21       48.56     13.53 o 
  -4   9   4      162.43      150.97     15.68 o 
  -3   9   4       39.66       33.42     13.85 o 
  -2   9   4        8.82       12.04      9.36 o 
  -1   9   4      130.15      130.16     11.19 o 
   0   9   4      115.91      120.20     11.72 o 
   1   9   4        7.88        5.03     11.10 o 
   2   9   4      121.57      133.24     20.70 o 
   3   9   4       70.60       56.38     19.19 o 
  -9  10   4        0.00       -3.18     21.13 o 
  -8  10   4       19.08       22.42     17.52 o 
  -7  10   4       49.68       60.10     16.33 o 
  -6  10   4       19.33       15.58     14.77 o 
  -5  10   4      464.94      485.14     23.23 o 
  -4  10   4       61.67       76.27     17.46 o 
  -3  10   4      140.06      157.06     17.79 o 
  -1  10   4        1.20       -3.61     14.82 o 
   0  10   4        1.35        1.24     16.28 o 
  -7  11   4        5.56        9.86     17.52 o 
  -6  11   4       54.57       57.62     17.57 o 
  -5  11   4        7.40        5.71     16.87 o 
  -4  11   4       46.21       48.35     18.00 o 
  -3  11   4       99.33      123.10     18.27 o 
  -1  11   4       51.71       65.06     20.91 o 
  -3 -12   5        3.95        6.36     20.48 o 
  -2 -12   5      114.96      133.72     15.29 o 
  -1 -12   5       76.01       86.84     14.01 o 
   0 -12   5       10.53       13.00     12.06 o 
   1 -12   5      276.07      271.02     15.73 o 
   2 -12   5       34.22       21.96     11.54 o 
   3 -12   5      372.75      355.71     16.56 o 
   4 -12   5       61.59       55.89     13.91 o 
  -5 -11   5        1.80       25.55     19.19 o 
  -4 -11   5      144.36      187.24     23.12 o 
  -3 -11   5      209.73      240.23     23.34 o 
  -2 -11   5        0.10        3.62     12.21 o 
  -1 -11   5      135.53      145.31     12.55 o 
   0 -11   5       57.53       62.01     11.46 o 
   1 -11   5        5.27        6.35     10.39 o 
   2 -11   5      136.93      156.23     13.20 o 
   3 -11   5       10.49       10.58     11.04 o 
   4 -11   5       80.94       75.46     12.29 o 
   5 -11   5       47.13       53.40     12.42 o 
   6 -11   5       16.38       16.64     13.11 o 
  -6 -10   5       15.53       22.48     17.19 o 
  -5 -10   5      175.54      214.52     20.75 o 
  -4 -10   5      147.23      151.29     17.89 o 
  -3 -10   5       22.15       21.31     10.49 o 
  -2 -10   5      291.79      292.94     13.99 o 
  -1 -10   5      289.48      277.74     13.26 o 
   0 -10   5      645.60      625.93     16.93 o 
   1 -10   5      300.25      296.84     13.18 o 
   2 -10   5      271.30      238.78     12.61 o 
   3 -10   5      238.42      231.03     12.77 o 
   4 -10   5        4.41        7.68      9.83 o 
   5 -10   5        1.17        7.10     11.00 o 
   6 -10   5       16.87       14.80     12.36 o 
   7 -10   5      118.79      127.00     14.82 o 
  -7  -9   5      120.82      136.63     19.51 o 
  -6  -9   5      371.06      380.53     22.64 o 
  -5  -9   5       77.07       70.28     15.58 o 
  -4  -9   5      223.34      231.93     18.49 o 
  -3  -9   5       57.33       56.23     10.36 o 
  -2  -9   5       14.15       12.63      8.92 o 
  -1  -9   5       75.51       71.38      9.86 o 
   0  -9   5       68.92       63.49      9.62 o 
   1  -9   5      382.23      344.29     12.78 o 
   2  -9   5      119.12      100.66     10.00 o 
   3  -9   5      358.44      371.81     14.06 o 
   4  -9   5       68.58       66.15     10.95 o 
   5  -9   5      254.15      258.49     14.13 o 
   6  -9   5      102.89       90.21     11.92 o 
   7  -9   5       80.69       93.52     14.25 o 
  -8  -8   5       39.34       42.75     13.61 o 
  -7  -8   5       26.92       22.73     10.78 o 
  -6  -8   5      306.12      300.38     19.62 o 
  -5  -8   5       69.79       82.03     14.55 o 
  -4  -8   5     1041.61     1093.32     40.29 o 
  -3  -8   5       33.51       31.45      8.97 o 
  -2  -8   5     2443.55     2481.22     27.64 o 
  -1  -8   5      821.47      796.56     16.24 o 
   0  -8   5       52.86       50.62      8.49 o 
   1  -8   5      253.97      239.54     11.42 o 
   2  -8   5        7.68        4.39      8.57 o 
   3  -8   5       16.39       10.98      8.79 o 
   4  -8   5      118.73      113.70     10.54 o 
   5  -8   5      388.88      386.46     14.58 o 
   6  -8   5       46.11       49.44     12.01 o 
   7  -8   5      166.61      168.78     13.53 o 
   8  -8   5       35.20       32.45     20.86 o 
  -9  -7   5      123.62      115.56     15.39 o 
  -8  -7   5       60.63       60.43     12.26 o 
  -7  -7   5       10.10       10.48      9.96 o 
  -6  -7   5      151.66      134.42     11.10 o 
  -5  -7   5      176.98      149.76     10.56 o 
  -4  -7   5        0.27        1.06      6.18 o 
  -3  -7   5     1067.09     1043.60     17.36 o 
  -2  -7   5      457.21      463.78     12.09 o 
  -1  -7   5       45.53       46.87      8.19 o 
   0  -7   5     1608.73     1593.08     21.14 o 
   1  -7   5      314.68      332.77     18.03 o 
   2  -7   5     2049.87     2059.44     26.55 o 
   3  -7   5      321.40      308.93     12.11 o 
   4  -7   5      156.76      176.24     10.86 o 
   5  -7   5      105.07       90.39     10.38 o 
   6  -7   5       43.58       50.93     10.96 o 
   7  -7   5        1.69        9.07     11.60 o 
   8  -7   5       26.16       33.20     18.43 o 
  -9  -6   5      141.79      140.85     12.98 o 
  -8  -6   5       84.56       83.29     11.77 o 
  -7  -6   5      714.14      697.51     17.30 o 
  -6  -6   5      491.38      448.17     13.66 o 
  -5  -6   5      590.94      597.98     14.00 o 
  -4  -6   5     1081.66     1082.99     21.01 o 
  -3  -6   5       47.00       48.29      5.80 o 
  -2  -6   5       63.11       58.65      5.31 o 
  -1  -6   5      856.95      873.22     14.95 o 
   0  -6   5      381.06      380.14     12.53 o 
   1  -6   5      426.40      470.55     17.52 o 
   2  -6   5      141.08      129.26      8.77 o 
   3  -6   5        1.54       11.28      8.35 o 
   4  -6   5      230.20      226.49     10.92 o 
   5  -6   5      383.79      385.22     13.64 o 
   6  -6   5      188.74      190.83     12.55 o 
   7  -6   5      408.63      399.23     22.64 o 
 -10  -5   5        2.91        4.06     11.84 o 
  -9  -5   5       38.68       31.58     10.74 o 
  -8  -5   5        4.60        1.84      9.81 o 
  -7  -5   5       16.08       15.03      9.41 o 
  -6  -5   5      110.08      101.49      9.87 o 
  -5  -5   5      411.82      405.73     10.37 o 
  -4  -5   5      446.94      479.24      8.95 o 
  -3  -5   5      627.24      604.70     18.39 o 
  -2  -5   5     2566.79     2446.81     29.53 o 
  -1  -5   5       21.38       23.41      4.45 o 
   0  -5   5      377.39      384.22      6.98 o 
   1  -5   5      490.44      479.30     11.94 o 
   2  -5   5      205.30      195.45      9.97 o 
   3  -5   5       92.43       97.58      8.23 o 
   4  -5   5      138.78      155.32     11.67 o 
   5  -5   5        1.53       -0.76      8.46 o 
   6  -5   5     1018.58     1040.79     24.74 o 
   7  -5   5        2.87        3.29     14.44 o 
   8  -5   5      116.04       90.87     16.71 o 
   9  -5   5      175.17      178.24     21.88 o 
 -11  -4   5      104.43      114.73     14.85 o 
 -10  -4   5       28.12       31.41     11.93 o 
  -9  -4   5      163.00      158.46     12.59 o 
  -8  -4   5        6.05        1.55      8.46 o 
  -7  -4   5      251.84      249.35     11.18 o 
  -6  -4   5       39.10       34.96      7.43 o 
  -5  -4   5       70.85       66.90      5.65 o 
  -4  -4   5       98.98      106.71      5.71 o 
  -3  -4   5      926.64      895.93     10.49 o 
  -2  -4   5      165.08      149.87      5.58 o 
  -1  -4   5     1284.69     1258.92     11.40 o 
   0  -4   5     1495.87     1423.64     12.25 o 
   1  -4   5      374.70      368.09      7.07 o 
   2  -4   5     1919.15     1994.25     15.63 o 
   3  -4   5      248.87      253.61      7.29 o 
   4  -4   5      891.15      914.63     12.01 o 
   5  -4   5      668.14      630.58     11.40 o 
   6  -4   5      309.92      296.54      9.54 o 
   7  -4   5      241.06      264.10     20.80 o 
   8  -4   5      189.90      196.52     20.43 o 
   9  -4   5        9.90        9.76     20.16 o 
 -11  -3   5       30.73       34.87     13.28 o 
 -10  -3   5        1.66        2.34     11.13 o 
  -9  -3   5      203.49      192.08     12.16 o 
  -8  -3   5       24.17       25.88      9.35 o 
  -7  -3   5     2028.07     2028.25     32.66 o 
  -6  -3   5       97.28      109.54      8.63 o 
  -5  -3   5     1093.00     1087.92     16.33 o 
  -4  -3   5     1061.46     1072.65     11.37 o 
  -3  -3   5     7099.25     7327.84     33.36 o 
  -2  -3   5      580.08      565.50      7.77 o 
  -1  -3   5      368.54      355.32      6.54 o 
   0  -3   5        6.02        3.16      4.20 o 
   1  -3   5     1626.29     1737.65     13.83 o 
   2  -3   5       65.36       83.95      5.46 o 
   3  -3   5      208.32      215.52      6.69 o 
   4  -3   5      508.11      534.88      9.73 o 
   5  -3   5      100.01      101.83      7.22 o 
   6  -3   5     1013.91      996.94     17.30 o 
   7  -3   5      427.90      418.01     14.44 o 
   8  -3   5      108.38      123.72     13.03 o 
   9  -3   5      142.36      148.98     21.07 o 
 -11  -2   5      156.25      165.56     13.88 o 
 -10  -2   5      110.20      113.08     12.82 o 
  -9  -2   5      133.52      134.85     11.11 o 
  -8  -2   5      654.16      636.00     15.41 o 
  -7  -2   5      218.13      237.21     13.15 o 
  -6  -2   5     1355.78     1381.48     13.44 o 
  -5  -2   5       53.33       45.96      4.96 o 
  -4  -2   5      585.96      667.96      8.63 o 
  -3  -2   5     2604.18     2542.21     16.24 o 
  -2  -2   5     1800.56     1733.29     12.64 o 
  -1  -2   5     2151.81     2074.64     16.84 o 
   0  -2   5     3008.97     3130.76     28.17 o 
   1  -2   5     1632.93     1737.61     13.85 o 
   2  -2   5     1041.44     1107.27     11.44 o 
   3  -2   5      536.19      550.00      9.22 o 
   4  -2   5      232.36      230.83      7.91 o 
   5  -2   5      186.29      193.76      8.05 o 
   6  -2   5       88.01       96.00      9.79 o 
   7  -2   5      205.64      189.99     12.08 o 
   8  -2   5      203.28      228.31     14.16 o 
   9  -2   5        1.86        3.75     13.50 o 
 -12  -1   5      150.56      141.92     21.34 o 
 -11  -1   5        3.90        5.90     11.71 o 
 -10  -1   5      344.18      340.31     14.43 o 
  -9  -1   5      810.12      810.92     18.14 o 
  -8  -1   5      680.20      696.03     16.44 o 
  -7  -1   5     2495.08     2605.18     45.65 o 
  -6  -1   5      193.06      179.37      7.80 o 
  -5  -1   5     1566.90     1587.34     15.95 o 
  -4  -1   5      123.05      123.10      4.87 o 
  -3  -1   5      183.45      183.18      4.95 o 
  -2  -1   5     1116.90     1217.40     15.35 o 
  -1  -1   5     3273.49     3416.21     24.57 o 
   0  -1   5       77.30       84.94      4.67 o 
   1  -1   5     4769.63     4805.81     44.05 o 
   2  -1   5      388.67      376.87      7.46 o 
   3  -1   5      888.38      915.20     11.38 o 
   4  -1   5      166.45      167.40      7.43 o 
   5  -1   5       57.51       41.66      8.02 o 
   6  -1   5      435.71      436.42     13.58 o 
   7  -1   5       54.72       53.93     10.57 o 
   8  -1   5       11.90        5.82     11.77 o 
 -12   0   5        7.19        1.38     13.08 o 
 -11   0   5       63.98       78.21     12.12 o 
 -10   0   5       54.63       50.65     10.32 o 
  -9   0   5      112.57      128.15     10.36 o 
  -8   0   5     1957.90     1972.65     24.12 o 
  -7   0   5      306.48      327.72      8.28 o 
  -6   0   5     1127.58     1096.18     11.73 o 
  -5   0   5       83.70       81.84      4.74 o 
  -4   0   5      231.39      237.62      5.71 o 
  -3   0   5     5239.42     5194.19     50.65 o 
  -2   0   5      141.78      152.98      4.11 o 
  -1   0   5      694.35      702.04      7.45 o 
   0   0   5     2136.86     2307.36     23.41 o 
   1   0   5       59.07       55.24      4.66 o 
   2   0   5      555.41      600.17     13.86 o 
   3   0   5       70.39       57.14      5.58 o 
   4   0   5        6.90       10.42      6.13 o 
   5   0   5      152.37      152.57      9.65 o 
   6   0   5       14.30       12.77     11.70 o 
   7   0   5        5.13        8.58      9.66 o 
   8   0   5      304.83      317.08     14.74 o 
 -12   1   5      339.56      357.25     18.34 o 
 -11   1   5        0.12       -1.50     10.86 o 
 -10   1   5     1453.13     1451.03     23.60 o 
  -9   1   5      106.59      115.96     10.54 o 
  -8   1   5      517.06      502.98     17.30 o 
  -7   1   5      217.28      226.39      7.39 o 
  -6   1   5        0.59        5.97      5.03 o 
  -5   1   5       40.81       37.70      4.67 o 
  -4   1   5     2154.30     2214.13     14.80 o 
  -3   1   5      100.96      111.18      3.77 o 
  -2   1   5      261.23      237.02      7.29 o 
  -1   1   5      790.25      760.10     11.68 o 
   0   1   5       45.90       47.63      4.07 o 
   1   1   5     3006.45     3185.12     28.94 o 
   2   1   5      251.90      247.86      6.84 o 
   3   1   5       52.73       52.11      5.73 o 
   4   1   5        2.83        4.04      6.13 o 
   5   1   5       51.41       44.85      9.10 o 
   6   1   5        0.57        1.64      8.77 o 
   7   1   5      254.21      253.34     13.49 o 
   8   1   5       73.68       82.42     13.43 o 
 -12   2   5        3.10        7.83     13.11 o 
 -11   2   5       59.78       73.40     12.05 o 
 -10   2   5        0.52       -2.85     10.21 o 
  -9   2   5       45.76       50.85      9.43 o 
  -8   2   5      562.96      554.17     10.59 o 
  -7   2   5       66.16       72.32      6.14 o 
  -6   2   5      202.68      204.16      6.27 o 
  -5   2   5     1783.11     1838.43     14.38 o 
  -4   2   5        5.29        3.87      3.88 o 
  -3   2   5      740.10      714.19     11.92 o 
  -2   2   5     2089.98     2037.65     21.16 o 
  -1   2   5      511.05      531.37     10.88 o 
   0   2   5     6187.08     6565.10     30.42 o 
   1   2   5     1808.02     1923.52     17.58 o 
   2   2   5       33.64       34.65      5.19 o 
   3   2   5      764.71      770.35     11.32 o 
   4   2   5      135.55      129.92      9.29 o 
   5   2   5      140.36      136.39     10.29 o 
   6   2   5      408.11      398.69     14.63 o 
   7   2   5       14.66        8.88     11.48 o 
 -12   3   5       50.57       57.70     13.55 o 
 -11   3   5       50.12       33.78     10.73 o 
 -10   3   5       64.42       70.53     10.11 o 
  -9   3   5        0.75        2.64     10.94 o 
  -8   3   5       75.79       89.16      6.75 o 
  -7   3   5       81.94       78.76      6.32 o 
  -6   3   5     2070.27     2164.60     17.45 o 
  -5   3   5        9.11       11.45      4.82 o 
  -4   3   5      861.73      818.00     15.05 o 
  -3   3   5       73.88       64.65      6.29 o 
  -2   3   5        5.51        5.00      5.08 o 
  -1   3   5     4457.50     4564.07     72.36 o 
   0   3   5      488.91      522.45      7.68 o 
   1   3   5     2397.23     2383.78     33.88 o 
   2   3   5      252.84      226.37      7.39 o 
   3   3   5       34.76       29.01      6.06 o 
   4   3   5       42.46       36.50      8.42 o 
   5   3   5      345.58      327.94     12.95 o 
   6   3   5        5.70        9.04     10.56 o 
   7   3   5       99.33       92.29     12.59 o 
 -12   4   5       18.91       27.37     14.04 o 
 -11   4   5       38.38       43.60     12.72 o 
 -10   4   5      164.51      166.46     12.33 o 
  -9   4   5       18.71       17.40      8.32 o 
  -8   4   5      727.52      712.12     12.06 o 
  -7   4   5      293.97      279.99      8.11 o 
  -6   4   5       79.69       70.95      6.17 o 
  -5   4   5      531.07      553.25      9.24 o 
  -4   4   5      405.24      413.54      7.83 o 
  -3   4   5      340.12      343.00      6.47 o 
  -2   4   5      453.07      403.64     10.59 o 
  -1   4   5       58.57       39.82      6.71 o 
   0   4   5     1947.61     1854.57     26.26 o 
   1   4   5      693.56      663.38      9.88 o 
   2   4   5        2.51        0.80      5.89 o 
   3   4   5       78.96      103.93      9.70 o 
   4   4   5      336.49      323.50     12.54 o 
   5   4   5       62.01       64.62     15.09 o 
   6   4   5       14.78       18.16     15.63 o 
 -12   5   5       13.39        7.28     20.97 o 
 -11   5   5       31.21       33.69     16.71 o 
 -10   5   5       29.34       21.58     10.83 o 
  -9   5   5      487.18      463.24     11.35 o 
  -8   5   5      188.55      185.70      8.27 o 
  -7   5   5      247.67      256.34     10.62 o 
  -6   5   5      506.67      495.56      9.75 o 
  -5   5   5       67.71       63.31      7.41 o 
  -4   5   5      362.35      350.75     10.71 o 
  -3   5   5      107.84      107.76      7.93 o 
  -2   5   5        8.80       13.20      6.74 o 
  -1   5   5       48.83       39.79      7.56 o 
   0   5   5      383.99      373.25     13.07 o 
   1   5   5       86.92       91.02      9.08 o 
   2   5   5      338.35      333.92     12.55 o 
   3   5   5      541.61      591.38     23.55 o 
   4   5   5      140.49      141.05     16.92 o 
   5   5   5      236.27      265.18     22.15 o 
   6   5   5        3.91       11.64     18.43 o 
 -11   6   5      102.51      122.67     19.40 o 
  -9   6   5        3.61       -0.34      9.24 o 
  -8   6   5       69.59       69.85      9.11 o 
  -7   6   5        9.06        5.24      7.28 o 
  -6   6   5      437.12      399.62     11.80 o 
  -5   6   5       35.08       30.34      7.20 o 
  -4   6   5      625.46      660.28     18.41 o 
  -3   6   5       49.19       56.51      7.92 o 
  -2   6   5      738.88      706.53     15.17 o 
  -1   6   5       71.38       74.31      8.31 o 
   0   6   5      509.18      473.38     13.80 o 
   1   6   5      532.23      523.82     14.82 o 
   2   6   5       79.46       68.40      9.80 o 
   3   6   5      355.54      336.06     21.34 o 
   4   6   5      186.70      178.35     19.46 o 
   5   6   5       33.16       42.85     17.62 o 
 -10   7   5       37.41       40.86     17.09 o 
  -9   7   5      103.95      111.98     11.06 o 
  -8   7   5      184.49      181.42     16.98 o 
  -6   7   5      568.52      554.67     20.75 o 
  -5   7   5      209.89      169.03     13.47 o 
  -4   7   5       24.82       25.81      7.93 o 
  -3   7   5       25.30       29.95      8.04 o 
  -2   7   5        4.16        8.66      8.15 o 
  -1   7   5       43.36       52.00      9.61 o 
   0   7   5      543.84      510.65     15.03 o 
   1   7   5        0.42       -0.17      9.73 o 
   2   7   5      432.49      454.47     22.85 o 
   3   7   5      220.94      230.90     20.86 o 
   4   7   5        6.36        3.13     19.03 o 
 -10   8   5       21.36       12.34     15.47 o 
  -7   8   5      551.28      526.05     21.45 o 
  -6   8   5      151.93      137.17     10.48 o 
  -5   8   5      121.09      118.85     15.15 o 
  -4   8   5      842.11      839.85     25.44 o 
  -3   8   5        1.61        0.23      8.33 o 
  -2   8   5      225.91      251.46     16.98 o 
  -1   8   5       70.98       80.05     10.41 o 
   0   8   5        6.26        5.79     10.52 o 
   1   8   5      202.79      182.30     12.57 o 
   2   8   5      174.62      160.83     20.48 o 
   3   8   5        3.58        7.28     18.00 o 
  -8   9   5      157.36      181.15     18.22 o 
  -7   9   5       14.31       20.00     13.80 o 
  -6   9   5      257.30      263.51     18.16 o 
  -4   9   5        7.19        1.62     12.67 o 
  -3   9   5      161.89      167.23     12.21 o 
  -2   9   5      127.46      138.51     11.57 o 
  -1   9   5       68.19       65.56     11.76 o 
   0   9   5      323.18      294.08     15.01 o 
   1   9   5       59.14       65.22     18.76 o 
   2   9   5       96.86      105.70     22.15 o 
  -8  10   5        7.08        9.49     16.39 o 
  -7  10   5      458.96      459.81     23.93 o 
  -6  10   5      348.04      335.57     20.91 o 
  -4  10   5      145.64      126.34     18.43 o 
  -3  10   5       16.27       12.40     16.22 o 
  -2  10   5       54.75       54.28     16.60 o 
  -1  10   5       98.78      104.67     19.03 o 
   0  10   5       39.45       48.35     20.80 o 
  -4  11   5        2.29        1.78     18.27 o 
  -3  11   5       66.73       68.67     20.97 o 
  -3 -12   6        7.60       11.05     20.00 o 
  -2 -12   6       15.51       18.66     14.29 o 
  -1 -12   6      101.22      120.16     14.14 o 
   0 -12   6       10.52       11.66     12.82 o 
   1 -12   6        3.29        6.30     13.48 o 
   2 -12   6       35.74       40.30     12.60 o 
   3 -12   6       23.05       26.40     12.54 o 
   4 -12   6       25.79       34.96     13.85 o 
  -5 -11   6      155.64      186.27     23.28 o 
  -4 -11   6        1.91        2.48     17.79 o 
  -3 -11   6       25.30       21.08     12.27 o 
  -2 -11   6        0.92       -0.15     11.36 o 
  -1 -11   6      100.88      104.40     12.69 o 
   0 -11   6       41.41       38.59     14.18 o 
   1 -11   6      461.99      423.43     16.03 o 
   2 -11   6      101.00       95.91     11.77 o 
   3 -11   6      328.85      298.84     15.29 o 
   4 -11   6      119.53      115.90     13.55 o 
   5 -11   6      139.14      129.06     14.72 o 
  -6 -10   6      273.16      314.55     26.03 o 
  -5 -10   6      103.91      111.46     20.21 o 
  -4 -10   6      205.96      230.15     21.51 o 
  -3 -10   6      196.23      206.91     13.82 o 
  -2 -10   6       11.75       10.69     10.47 o 
  -1 -10   6      699.46      685.62     18.38 o 
   0 -10   6      364.31      345.02     15.14 o 
   1 -10   6      264.10      250.27     13.60 o 
   2 -10   6      103.03       97.60     11.64 o 
   3 -10   6        0.62        1.03     10.50 o 
   4 -10   6       29.10       21.79     11.47 o 
   5 -10   6       39.20       29.51     12.54 o 
   6 -10   6       30.51       35.13     13.43 o 
  -7  -9   6      110.78      126.28     21.83 o 
  -6  -9   6        6.63        8.95     17.68 o 
  -5  -9   6       98.01       83.70     17.57 o 
  -4  -9   6       28.77       32.72     15.36 o 
  -3  -9   6       43.02       36.08     10.42 o 
  -2  -9   6      709.53      726.42     17.23 o 
  -1  -9   6      752.61      688.98     19.65 o 
   0  -9   6      684.67      640.13     16.31 o 
   1  -9   6     1326.03     1259.54     33.88 o 
   2  -9   6       55.42       40.64      9.66 o 
   3  -9   6      870.35      828.85     25.06 o 
   4  -9   6        5.08        5.75      9.86 o 
   5  -9   6        0.21       -3.62     10.91 o 
   6  -9   6       42.04       43.36     13.26 o 
   7  -9   6       38.78       41.92     13.88 o 
  -8  -8   6       88.77       86.56     21.13 o 
  -7  -8   6       18.75       22.85     17.52 o 
  -6  -8   6      503.11      549.66     25.66 o 
  -5  -8   6       59.23       53.25     14.82 o 
  -4  -8   6      388.63      399.13     13.59 o 
  -3  -8   6      415.68      428.17     13.78 o 
  -2  -8   6        1.18        1.03      7.43 o 
  -1  -8   6      729.43      737.50     16.26 o 
   0  -8   6      347.44      322.86     12.69 o 
   1  -8   6       12.43       20.10      8.74 o 
   2  -8   6      516.83      451.89     16.76 o 
   3  -8   6      307.74      303.07     13.18 o 
   4  -8   6        0.35       -0.04      9.82 o 
   5  -8   6      393.19      390.20     15.47 o 
   6  -8   6       67.63       58.42     12.69 o 
   7  -8   6      133.01      138.70     15.13 o 
  -9  -7   6        0.93        0.32     19.19 o 
  -8  -7   6       24.82       30.72     12.75 o 
  -7  -7   6      148.15      165.74     12.97 o 
  -6  -7   6      503.38      461.42     14.94 o 
  -5  -7   6       25.80       28.59      9.58 o 
  -4  -7   6     1196.49     1215.03     19.24 o 
  -3  -7   6       27.59       31.34      8.00 o 
  -2  -7   6     2456.10     2438.85     26.38 o 
  -1  -7   6      466.46      443.21     12.69 o 
   0  -7   6      239.22      231.43     10.57 o 
   1  -7   6      561.27      549.99     14.30 o 
   2  -7   6       11.65       19.51     10.83 o 
   3  -7   6        7.54       10.27      8.86 o 
   4  -7   6       21.55       12.82      9.21 o 
   5  -7   6      107.46      117.30     11.17 o 
   6  -7   6       26.52       40.04     12.78 o 
   7  -7   6      235.49      217.32     22.31 o 
   8  -7   6        8.78        5.55     18.65 o 
 -10  -6   6        6.88        9.22     14.43 o 
  -9  -6   6      173.36      168.27     13.98 o 
  -8  -6   6      380.27      376.39     15.69 o 
  -7  -6   6        0.15        1.51      9.25 o 
  -6  -6   6      595.32      587.54     14.93 o 
  -5  -6   6       12.31       10.49      6.25 o 
  -4  -6   6      172.93      166.50      7.63 o 
  -3  -6   6        1.46        6.11      5.19 o 
  -2  -6   6      617.14      610.38     21.80 o 
  -1  -6   6       14.24       12.18      6.68 o 
   0  -6   6     1563.03     1578.31     26.81 o 
   1  -6   6       38.82       35.21      7.61 o 
   2  -6   6      941.90      937.31     17.11 o 
   3  -6   6     1109.80     1064.00     18.68 o 
   4  -6   6       92.45       97.05      9.61 o 
   5  -6   6       93.49       87.99     10.61 o 
   6  -6   6       75.85       98.24     11.90 o 
   7  -6   6       75.05       63.06     19.30 o 
   8  -6   6       39.89       53.41     20.43 o 
 -10  -5   6       34.09       43.52     12.72 o 
  -9  -5   6      134.96      157.18     12.76 o 
  -8  -5   6       93.96       86.72     10.86 o 
  -7  -5   6      547.62      561.34     15.36 o 
  -6  -5   6      623.82      612.89     14.83 o 
  -5  -5   6      742.90      719.37     16.84 o 
  -4  -5   6      287.89      252.21      7.52 o 
  -3  -5   6       83.30       89.80      7.40 o 
  -2  -5   6      179.17      162.31      6.46 o 
  -1  -5   6        6.35        8.97      4.96 o 
   0  -5   6      334.94      316.47      7.29 o 
   1  -5   6      135.66      142.02      8.55 o 
   2  -5   6      956.93      954.77     16.34 o 
   3  -5   6       37.61       51.14      8.58 o 
   4  -5   6      437.38      463.10     13.72 o 
   5  -5   6      548.36      509.43     25.68 o 
   6  -5   6      373.20      399.12     21.61 o 
   7  -5   6      575.82      570.95     25.76 o 
   8  -5   6        1.12        8.95     20.97 o 
 -11  -4   6      191.37      207.34     16.05 o 
 -10  -4   6       19.67       24.91     11.64 o 
  -9  -4   6      258.68      272.43     15.09 o 
  -8  -4   6       58.25       62.10      9.85 o 
  -7  -4   6       55.66       44.94      8.93 o 
  -6  -4   6      118.29      115.26     16.17 o 
  -5  -4   6        1.47        1.54      5.73 o 
  -4  -4   6     1097.49     1128.69     12.85 o 
  -3  -4   6      104.79      112.84      5.80 o 
  -2  -4   6     6641.20     6780.43     45.97 o 
  -1  -4   6      237.15      243.79      6.52 o 
   0  -4   6     2490.53     2531.22     31.23 o 
   1  -4   6      459.58      477.73      8.86 o 
   2  -4   6      652.71      627.42     10.04 o 
   3  -4   6      389.48      380.43      8.97 o 
   4  -4   6        5.43        7.11      6.48 o 
   5  -4   6      180.15      180.65     11.01 o 
   6  -4   6      216.81      216.46     17.79 o 
   7  -4   6        6.31       15.04     14.18 o 
   8  -4   6       27.33       23.88     17.14 o 
 -11  -3   6      223.89      229.73     19.11 o 
 -10  -3   6      128.76      135.48     13.40 o 
  -9  -3   6      447.33      465.99     15.60 o 
  -8  -3   6        3.96       -0.11      7.96 o 
  -7  -3   6      794.32      775.72     16.68 o 
  -6  -3   6      741.34      715.43     11.14 o 
  -5  -3   6       45.16       35.91      6.21 o 
  -4  -3   6      490.11      473.11      8.48 o 
  -3  -3   6      341.04      397.63      7.76 o 
  -2  -3   6        9.28       20.63      4.64 o 
  -1  -3   6      634.14      693.43      9.34 o 
   0  -3   6      270.59      235.16      6.63 o 
   1  -3   6      435.47      454.01      8.48 o 
   2  -3   6      801.68      781.49     10.73 o 
   3  -3   6       16.59       16.19      7.35 o 
   4  -3   6      453.36      467.62      9.86 o 
   5  -3   6       38.24       36.71      7.22 o 
   6  -3   6       38.73       28.40     10.11 o 
   7  -3   6       25.13       25.44     11.14 o 
   8  -3   6       27.93       36.33     20.10 o 
 -11  -2   6       43.77       48.93     12.72 o 
 -10  -2   6        0.52        2.04     10.06 o 
  -9  -2   6        4.07        2.38      9.95 o 
  -8  -2   6      179.75      163.98     10.59 o 
  -7  -2   6     1629.00     1642.08     21.69 o 
  -6  -2   6        8.16       17.12      5.33 o 
  -5  -2   6     3286.58     3159.29     31.82 o 
  -4  -2   6      713.09      757.51      9.71 o 
  -3  -2   6     5637.23     5694.44     28.20 o 
  -2  -2   6     1327.83     1363.54     18.92 o 
  -1  -2   6     1151.70     1245.64     11.84 o 
   0  -2   6      238.68      226.01      6.41 o 
   1  -2   6       58.22       74.45      5.63 o 
   2  -2   6      283.46      311.62      8.03 o 
   3  -2   6        4.61        6.39      5.65 o 
   4  -2   6      400.96      414.27      9.99 o 
   5  -2   6      316.34      293.33     11.76 o 
   6  -2   6      477.58      476.20     17.65 o 
   7  -2   6      242.80      238.59     14.16 o 
   8  -2   6       39.32       51.60     14.00 o 
 -12  -1   6      114.78      127.35     14.56 o 
 -11  -1   6       62.89       71.82     13.10 o 
 -10  -1   6      299.93      319.16     14.35 o 
  -9  -1   6      622.95      606.41     16.40 o 
  -8  -1   6       34.40       30.90      8.85 o 
  -7  -1   6       22.25       23.39      5.53 o 
  -6  -1   6      534.94      544.13      9.47 o 
  -5  -1   6      285.12      282.81      6.92 o 
  -4  -1   6       27.48       38.26      4.61 o 
  -3  -1   6     1926.68     1982.43     15.58 o 
  -2  -1   6     2260.67     2320.27     15.28 o 
  -1  -1   6      327.94      292.43      6.52 o 
   0  -1   6      412.11      379.97      7.40 o 
   1  -1   6       54.07       58.38      6.46 o 
   2  -1   6      713.20      708.11     10.33 o 
   3  -1   6        4.81        2.31      5.89 o 
   4  -1   6        0.98        2.30      6.73 o 
   5  -1   6      615.60      627.95     15.06 o 
   6  -1   6      104.25      102.37     10.31 o 
   7  -1   6      103.14       98.75     12.26 o 
   8  -1   6       64.29       69.33     14.63 o 
 -12   0   6       10.91       13.05     13.52 o 
 -11   0   6      123.32      109.54     12.79 o 
 -10   0   6       88.50       81.54     11.16 o 
  -9   0   6      916.60      878.14     18.02 o 
  -8   0   6       19.37       17.07      7.96 o 
  -7   0   6     2736.50     2917.23     21.14 o 
  -6   0   6        0.11       -0.71      5.36 o 
  -5   0   6     3026.53     3101.12     19.77 o 
  -4   0   6      635.57      650.07      8.42 o 
  -3   0   6        1.17        1.06      3.61 o 
  -2   0   6      430.40      432.04      6.11 o 
  -1   0   6      943.72      991.92     10.08 o 
   0   0   6        1.49       -0.65      4.51 o 
   1   0   6     2857.25     2920.74     19.30 o 
   2   0   6      471.15      442.44      8.77 o 
   3   0   6      155.36      156.99      7.44 o 
   4   0   6     1728.34     1700.14     21.67 o 
   5   0   6        4.36        3.97      8.86 o 
   6   0   6      742.21      693.40     26.06 o 
   7   0   6        3.43        7.22     11.39 o 
 -12   1   6        4.52        3.67     13.77 o 
 -11   1   6       50.34       65.58     12.80 o 
 -10   1   6        1.72        2.51     10.36 o 
  -9   1   6        4.48        7.84      8.70 o 
  -8   1   6      266.17      272.37     10.67 o 
  -7   1   6       86.33      113.14      6.47 o 
  -6   1   6      765.21      786.21     10.63 o 
  -5   1   6     1206.84     1162.92     11.51 o 
  -4   1   6      230.56      253.90      5.81 o 
  -3   1   6     2040.61     2053.35     28.43 o 
  -2   1   6      258.34      277.69      8.80 o 
  -1   1   6      206.79      201.09      8.20 o 
   0   1   6     5012.11     5332.44     91.52 o 
   1   1   6       38.68       34.38      5.29 o 
   2   1   6      856.56      853.79     11.27 o 
   3   1   6      323.86      333.43     10.59 o 
   4   1   6       95.59      101.75      9.62 o 
   5   1   6      523.44      551.16     16.52 o 
   6   1   6      103.94      107.39     14.90 o 
   7   1   6        2.79       -2.14     11.38 o 
 -12   2   6      223.05      219.50     16.54 o 
 -11   2   6        0.28       -7.67     11.07 o 
 -10   2   6      456.52      443.99     15.47 o 
  -9   2   6      262.36      271.91     12.31 o 
  -8   2   6      586.76      598.08     11.15 o 
  -7   2   6      384.60      398.94      8.97 o 
  -6   2   6       89.29       92.49      5.63 o 
  -5   2   6      340.37      329.51      6.83 o 
  -4   2   6     1339.90     1401.96     17.52 o 
  -3   2   6       26.39       24.90      5.98 o 
  -2   2   6      511.93      540.95     11.61 o 
  -1   2   6     2546.60     2721.00     30.61 o 
   0   2   6       54.05       42.50      7.06 o 
   1   2   6     3082.29     3093.73     22.80 o 
   2   2   6      261.07      278.90      8.13 o 
   3   2   6      646.22      673.88     11.70 o 
   4   2   6      435.40      444.38     13.46 o 
   5   2   6       46.29       57.80     10.14 o 
   6   2   6      115.44      104.83     16.98 o 
   7   2   6       43.93       45.54     17.46 o 
 -12   3   6        5.95        3.99     18.27 o 
 -11   3   6       65.04       88.91     12.72 o 
 -10   3   6       45.23       40.59     10.44 o 
  -9   3   6        2.73        2.12      8.08 o 
  -8   3   6      748.98      738.98     12.12 o 
  -7   3   6      147.95      165.11      9.39 o 
  -6   3   6     1416.56     1448.01     19.06 o 
  -5   3   6     1036.78     1014.42     15.87 o 
  -4   3   6       42.41       49.18      6.80 o 
  -3   3   6      502.75      451.43     11.38 o 
  -2   3   6     1413.86     1331.36     17.80 o 
  -1   3   6       73.31       70.14      7.78 o 
   0   3   6     1621.24     1547.82     19.71 o 
   1   3   6      663.75      635.15     14.09 o 
   2   3   6      312.71      293.03     11.52 o 
   3   3   6       87.60       96.05     13.96 o 
   4   3   6       11.19        6.68     12.40 o 
   5   3   6      348.95      319.73     20.86 o 
   6   3   6      159.35      147.84     20.91 o 
 -12   4   6      177.95      228.80     24.09 o 
 -11   4   6       22.99       18.00     16.01 o 
 -10   4   6       98.70      117.61     16.49 o 
  -9   4   6       60.69       56.76      9.49 o 
  -8   4   6       43.32       36.47      9.03 o 
  -7   4   6      265.30      267.14     10.87 o 
  -6   4   6      176.08      178.24      9.51 o 
  -5   4   6       30.04       34.67      6.94 o 
  -4   4   6      660.12      632.84     14.85 o 
  -3   4   6      768.58      766.83     14.45 o 
  -2   4   6     1068.89     1075.39     17.30 o 
  -1   4   6     1712.64     1618.44     40.40 o 
   0   4   6        1.77        2.87      7.65 o 
   1   4   6      385.60      368.31     12.11 o 
   2   4   6       92.92       94.14      9.56 o 
   3   4   6        4.47       -0.43     14.01 o 
   4   4   6      153.99      140.73     17.46 o 
   5   4   6      212.80      200.77     20.43 o 
   6   4   6        1.37       -0.70     17.95 o 
 -12   5   6       55.81       70.07     23.45 o 
 -11   5   6      169.49      195.44     23.28 o 
 -10   5   6      240.15      233.65     20.59 o 
  -9   5   6       29.92       28.06      9.73 o 
  -8   5   6      939.58      880.76     17.06 o 
  -7   5   6        5.09       13.73      7.30 o 
  -6   5   6      444.32      428.05     15.77 o 
  -5   5   6        1.46        1.04      6.53 o 
  -4   5   6        1.56       -2.15      7.07 o 
  -3   5   6      115.84       93.22      8.19 o 
  -2   5   6       25.25       25.56      7.54 o 
  -1   5   6      206.23      181.23     10.16 o 
   0   5   6       43.40       46.46      8.65 o 
   1   5   6       93.51       96.06     10.00 o 
   2   5   6        3.02        1.66      9.87 o 
   3   5   6      332.54      359.40     21.02 o 
   4   5   6      143.07      126.02     19.89 o 
   5   5   6       72.46       79.66     19.24 o 
 -11   6   6        3.77        4.69     17.68 o 
 -10   6   6        8.05        9.16     15.52 o 
  -9   6   6      189.70      177.59     11.85 o 
  -8   6   6       87.49       90.67     11.02 o 
  -7   6   6      128.95      128.87     10.35 o 
  -6   6   6       85.24       85.19      9.04 o 
  -5   6   6       63.13       63.70      8.75 o 
  -4   6   6      240.18      264.60     11.44 o 
  -3   6   6      261.78      275.93     11.09 o 
  -2   6   6       30.74       25.15      8.47 o 
  -1   6   6      191.76      204.20     11.20 o 
   0   6   6      107.28      116.41     13.07 o 
   1   6   6        8.25        6.67      9.17 o 
   2   6   6      409.21      385.16     22.53 o 
   3   6   6       27.23       35.25     15.79 o 
   4   6   6       56.80       46.51     18.43 o 
 -10   7   6       75.71       81.60     17.62 o 
  -9   7   6       13.40       18.97     14.77 o 
  -8   7   6       29.91       26.76     10.30 o 
  -7   7   6      182.71      187.44     11.61 o 
  -6   7   6        6.69        3.58      8.57 o 
  -5   7   6      303.37      275.22     13.31 o 
  -4   7   6      405.93      396.66     13.49 o 
  -3   7   6       33.51       19.81      8.06 o 
  -2   7   6      785.57      726.89     20.32 o 
  -1   7   6      117.36      117.65     10.92 o 
   0   7   6      138.59      136.88     11.27 o 
   1   7   6      460.80      452.16     15.87 o 
   2   7   6        7.55       16.87     16.39 o 
   3   7   6       29.06       42.36     19.35 o 
 -10   8   6       10.72       17.62     18.16 o 
  -9   8   6      100.90      108.61     17.62 o 
  -8   8   6      197.57      200.29     18.27 o 
  -7   8   6      125.18      117.07     11.56 o 
  -6   8   6      409.18      436.23     15.11 o 
  -5   8   6       76.83       58.61     10.47 o 
  -4   8   6       50.55       58.01     10.17 o 
  -3   8   6      231.53      215.17     12.42 o 
  -2   8   6        8.28        8.02      9.22 o 
  -1   8   6      235.53      264.93     13.93 o 
   0   8   6      410.79      385.46     15.80 o 
   1   8   6        2.68        3.83     17.57 o 
   2   8   6        6.45        1.72     17.62 o 
  -9   9   6       19.40       27.22     17.73 o 
  -8   9   6        0.38        1.02     15.74 o 
  -7   9   6      262.59      267.07     20.91 o 
  -6   9   6      298.61      279.09     20.54 o 
  -5   9   6       43.49       72.49     15.95 o 
  -4   9   6      223.68      245.40     14.28 o 
  -3   9   6        7.93       24.89     11.19 o 
  -2   9   6      206.70      221.34     13.54 o 
  -1   9   6      203.07      211.67     15.24 o 
   0   9   6       18.39       21.40     18.06 o 
   1   9   6        0.57        3.67     18.86 o 
  -7  10   6       33.55       30.67     19.30 o 
  -6  10   6       11.67       10.19     16.98 o 
  -5  10   6      155.73      126.99     19.08 o 
  -4  10   6        0.99       34.23     18.16 o 
  -3  10   6       97.85       93.30     18.97 o 
  -2  10   6      254.12      265.99     23.01 o 
  -1  10   6       22.10       25.22     21.94 o 
  -2 -12   7       71.01       77.41     15.28 o 
  -1 -12   7       67.13       72.99     14.78 o 
   0 -12   7        3.61        4.26     12.42 o 
   1 -12   7       47.25       38.66     12.96 o 
   2 -12   7        8.55        5.71     20.21 o 
  -4 -11   7      113.67      113.62     22.26 o 
  -3 -11   7       79.07       93.61     15.00 o 
  -2 -11   7       81.58       92.54     13.18 o 
  -1 -11   7       44.55       49.04     12.25 o 
   0 -11   7        9.90        7.15     11.70 o 
   1 -11   7       86.14       74.55     12.50 o 
   2 -11   7       61.47       66.89     12.50 o 
   3 -11   7        7.22       -0.06     12.44 o 
   4 -11   7       96.12       85.56     14.68 o 
  -6 -10   7       39.51       45.60     20.70 o 
  -5 -10   7      217.96      231.55     22.80 o 
  -4 -10   7        0.60        0.05     17.14 o 
  -3 -10   7      426.80      430.26     20.62 o 
  -2 -10   7        5.72        6.55     10.52 o 
  -1 -10   7        0.37        4.80      9.43 o 
   0 -10   7       17.70       15.97     10.07 o 
   1 -10   7       19.55       17.16     10.63 o 
   2 -10   7       16.37       11.42     10.71 o 
   3 -10   7      198.23      167.06     13.71 o 
   4 -10   7       66.83       70.05     12.52 o 
   5 -10   7       61.57       59.57     14.35 o 
  -7  -9   7       57.67       57.83     19.89 o 
  -6  -9   7      157.11      163.64     20.59 o 
  -5  -9   7        0.85        2.37     15.63 o 
  -4  -9   7      431.32      428.30     15.52 o 
  -3  -9   7      147.91      157.03     11.58 o 
  -2  -9   7       13.90       12.99      8.55 o 
  -1  -9   7      547.71      515.36     16.79 o 
   0  -9   7        0.29        4.40      8.67 o 
   1  -9   7      113.50      113.44     10.69 o 
   2  -9   7        2.38       -0.54      9.27 o 
   3  -9   7        7.06        1.67     10.09 o 
   4  -9   7       12.91       11.71     12.91 o 
   5  -9   7      119.69      117.62     13.55 o 
   6  -9   7       42.26       45.18     14.35 o 
  -8  -8   7      191.33      192.36     22.15 o 
  -7  -8   7       26.86       26.19     17.14 o 
  -6  -8   7      127.05      123.10     17.89 o 
  -5  -8   7      113.32      116.48     16.39 o 
  -4  -8   7      144.72      124.62     10.12 o 
  -3  -8   7        1.72       -6.04      7.97 o 
  -2  -8   7      276.01      274.69     11.82 o 
  -1  -8   7      984.25      962.32     22.50 o 
   0  -8   7        0.79       -0.62      8.29 o 
   1  -8   7      535.89      514.30     15.14 o 
   2  -8   7       29.95       27.60      9.87 o 
   3  -8   7      424.17      435.52     15.81 o 
   4  -8   7      211.09      186.03     12.97 o 
   5  -8   7       34.01       29.67     11.59 o 
   6  -8   7       55.70       56.18     14.82 o 
  -9  -7   7       74.40       76.29     14.95 o 
  -8  -7   7      118.28      124.95     13.96 o 
  -7  -7   7        0.74       -2.73     11.05 o 
  -6  -7   7      177.73      218.97     12.70 o 
  -5  -7   7       15.70       13.36      8.96 o 
  -4  -7   7      288.56      286.24     11.78 o 
  -3  -7   7      556.27      554.81     14.12 o 
  -2  -7   7      191.34      197.25     12.40 o 
  -1  -7   7       30.41       23.28     10.78 o 
   0  -7   7      115.86      117.25      9.46 o 
   1  -7   7       14.01       19.32      8.85 o 
   2  -7   7       57.29       51.32      9.98 o 
   3  -7   7      918.22      897.75     18.82 o 
   4  -7   7       72.53       76.49     11.29 o 
   5  -7   7      723.39      697.10     19.36 o 
   6  -7   7        2.11        0.93     12.12 o 
   7  -7   7       54.28       44.47     21.18 o 
 -10  -6   7      234.26      254.29     17.33 o 
  -9  -6   7       19.06       18.19     12.82 o 
  -8  -6   7        3.93        9.82     11.23 o 
  -7  -6   7        5.11        7.78     10.52 o 
  -6  -6   7       30.24       34.13     10.15 o 
  -5  -6   7        9.49       15.42      6.36 o 
  -4  -6   7      554.51      567.52     10.82 o 
  -3  -6   7      287.53      278.95      8.47 o 
  -2  -6   7      379.11      391.76     11.58 o 
  -1  -6   7     1470.43     1465.18     50.61 o 
   0  -6   7      631.66      607.93     14.32 o 
   1  -6   7      613.60      609.29     14.98 o 
   2  -6   7       93.54      101.17      9.57 o 
   3  -6   7      264.89      248.34     11.78 o 
   4  -6   7        1.80        6.03      9.48 o 
   5  -6   7       76.03       62.25     11.73 o 
   6  -6   7       25.70       27.03     12.67 o 
   7  -6   7      222.33      243.19     23.88 o 
 -10  -5   7      116.16      129.53     15.37 o 
  -9  -5   7      184.23      191.24     14.14 o 
  -8  -5   7      380.91      398.40     16.79 o 
  -7  -5   7       82.06       86.44      9.84 o 
  -6  -5   7      354.08      369.59     12.45 o 
  -5  -5   7        1.57        2.85      6.07 o 
  -4  -5   7      602.79      626.29     10.81 o 
  -3  -5   7        5.07        4.57      5.68 o 
  -2  -5   7      580.13      621.52     10.02 o 
  -1  -5   7       71.66       70.56      6.26 o 
   0  -5   7      372.85      358.92     11.54 o 
   1  -5   7       76.65       92.90      8.82 o 
   2  -5   7        5.31        2.12      7.76 o 
   3  -5   7      326.00      334.99     12.15 o 
   4  -5   7      139.53      136.04     11.88 o 
   5  -5   7      177.68      173.12     12.69 o 
   6  -5   7       99.91      114.48     19.03 o 
   7  -5   7        2.07        7.28     18.65 o 
 -11  -4   7        2.41        2.74     13.67 o 
 -10  -4   7       11.43        8.57     11.85 o 
  -9  -4   7      204.61      201.90     12.89 o 
  -8  -4   7        2.62        3.80      9.32 o 
  -7  -4   7      231.59      243.64     20.32 o 
  -6  -4   7      177.25      184.12      8.42 o 
  -5  -4   7      890.76      919.34     12.57 o 
  -4  -4   7     1247.40     1254.07     14.00 o 
  -3  -4   7       83.82       82.50      6.69 o 
  -2  -4   7     2344.06     2354.54     18.19 o 
  -1  -4   7      104.73       92.43      6.05 o 
   0  -4   7      225.03      258.37      7.55 o 
   1  -4   7        1.11        4.04      5.79 o 
   2  -4   7       50.96       46.76      6.51 o 
   3  -4   7      358.86      359.30      9.30 o 
   4  -4   7      182.33      194.71     11.41 o 
   5  -4   7      494.45      489.56     21.72 o 
   6  -4   7       82.48       90.44     17.03 o 
   7  -4   7      256.12      296.39     22.58 o 
 -11  -3   7       85.59       96.44     14.33 o 
 -10  -3   7      115.44      104.95     12.86 o 
  -9  -3   7      406.64      403.98     15.22 o 
  -8  -3   7      342.42      329.07     13.20 o 
  -7  -3   7        0.23        0.27      7.68 o 
  -6  -3   7        6.20        9.97      5.98 o 
  -5  -3   7        1.85        1.04      5.73 o 
  -4  -3   7     1118.43     1147.23     20.04 o 
  -3  -3   7      841.30      833.57     10.99 o 
  -2  -3   7     4596.14     4687.14     26.46 o 
  -1  -3   7       31.80       38.54      5.65 o 
   0  -3   7     2194.68     2177.34     17.75 o 
   1  -3   7      220.20      223.68      7.53 o 
   2  -3   7       75.74       68.02      6.75 o 
   3  -3   7       72.20       68.55      7.16 o 
   4  -3   7       43.23       45.38      7.38 o 
   5  -3   7       89.30       87.31      8.48 o 
   6  -3   7       72.17       70.54     11.51 o 
   7  -3   7       49.90       53.52     21.02 o 
 -11  -2   7      100.88      104.64     13.58 o 
 -10  -2   7       61.18       70.82     11.73 o 
  -9  -2   7     1529.49     1567.63     24.72 o 
  -8  -2   7      136.92      146.58     11.15 o 
  -7  -2   7      819.34      872.17     15.22 o 
  -6  -2   7      546.90      558.98      9.83 o 
  -5  -2   7      964.92     1004.61     12.17 o 
  -4  -2   7     2649.07     2732.04     19.15 o 
  -3  -2   7      574.33      544.50      8.74 o 
  -2  -2   7       10.93        9.40      4.56 o 
  -1  -2   7      177.13      207.69      6.73 o 
   0  -2   7      689.05      718.94     11.63 o 
   1  -2   7       40.39       53.28      5.93 o 
   2  -2   7      383.22      402.10      9.53 o 
   3  -2   7       34.04       51.04      6.79 o 
   4  -2   7      216.80      227.81      9.26 o 
   5  -2   7       99.16       98.40     10.63 o 
   6  -2   7        0.09        2.83     10.36 o 
   7  -2   7       97.35       99.63     14.41 o 
 -12  -1   7       23.46       32.47     13.98 o 
 -11  -1   7      217.06      226.11     15.87 o 
 -10  -1   7       76.74       75.09     11.61 o 
  -9  -1   7       44.84       48.36     10.07 o 
  -8  -1   7      105.54      101.11     10.42 o 
  -7  -1   7       54.92       53.77      6.76 o 
  -6  -1   7       74.81       88.84      6.25 o 
  -5  -1   7     1295.86     1241.47     15.32 o 
  -4  -1   7      580.60      554.88      9.33 o 
  -3  -1   7     1707.84     1650.11     13.61 o 
  -2  -1   7     2607.14     2557.94     17.36 o 
  -1  -1   7      219.12      201.42      6.66 o 
   0  -1   7      774.61      752.74     10.53 o 
   1  -1   7      241.88      235.99      7.59 o 
   2  -1   7        3.68        5.55      5.75 o 
   3  -1   7        1.71        4.06      6.34 o 
   4  -1   7       26.53       26.38      7.60 o 
   5  -1   7       60.13       49.97      9.77 o 
   6  -1   7      239.03      257.88     15.00 o 
   7  -1   7        8.75       13.71     14.80 o 
 -12   0   7      129.04      149.68     22.31 o 
 -11   0   7       15.15        7.68     10.88 o 
 -10   0   7      299.69      278.69     14.00 o 
  -9   0   7      355.39      351.80     18.76 o 
  -8   0   7       21.34       20.82      8.30 o 
  -7   0   7        4.35        6.90      6.01 o 
  -6   0   7       16.85       25.18      5.70 o 
  -5   0   7      243.56      272.91      6.99 o 
  -4   0   7      138.31      121.66      5.38 o 
  -3   0   7      581.33      591.10     11.82 o 
  -2   0   7        2.79        3.19      5.72 o 
  -1   0   7     2041.83     2193.00     26.76 o 
   0   0   7      820.38      765.79     16.98 o 
   1   0   7      726.79      772.79     10.80 o 
   2   0   7      538.78      562.85     14.56 o 
   3   0   7        5.24        2.82      8.48 o 
   4   0   7       44.10       37.60      8.97 o 
   5   0   7      362.66      377.46     14.00 o 
   6   0   7       10.43        5.07     16.06 o 
   7   0   7       47.42       54.06     22.10 o 
 -12   1   7       58.34       62.52     20.80 o 
 -11   1   7        9.88       21.08     12.19 o 
 -10   1   7       34.94       41.90     11.24 o 
  -9   1   7      311.72      289.66     12.46 o 
  -8   1   7        1.53        3.48      6.62 o 
  -7   1   7     1071.35     1124.69     13.54 o 
  -6   1   7      115.89      113.58      8.46 o 
  -5   1   7      608.60      619.88     13.20 o 
  -4   1   7      360.22      370.16     10.42 o 
  -3   1   7      332.45      333.35     10.15 o 
  -2   1   7     1161.98     1078.60     35.98 o 
  -1   1   7       28.64       42.03      7.14 o 
   0   1   7      341.56      341.36     11.78 o 
   1   1   7      178.77      167.30      9.11 o 
   2   1   7      396.57      395.28     12.80 o 
   3   1   7       20.12       22.73      9.06 o 
   4   1   7      418.30      395.94     20.10 o 
   6   1   7      164.00      158.62     19.40 o 
 -12   2   7      116.92      113.73     20.70 o 
 -11   2   7        6.21       12.83     15.52 o 
 -10   2   7      206.44      192.63     18.22 o 
  -9   2   7       14.76        7.65     11.59 o 
  -8   2   7        1.38       -2.30      7.84 o 
  -7   2   7       61.05       68.69      8.46 o 
  -6   2   7      193.34      178.07      9.60 o 
  -5   2   7      505.82      478.47     12.12 o 
  -4   2   7       76.28       65.85      7.39 o 
  -3   2   7      262.73      265.78      9.50 o 
  -2   2   7       13.15       15.45      7.48 o 
  -1   2   7     1762.41     1801.92     23.61 o 
   0   2   7      221.39      234.57     11.62 o 
   1   2   7       84.98       83.14      8.33 o 
   2   2   7        8.79        3.14      8.18 o 
   3   2   7      261.28      287.65     12.48 o 
   4   2   7        8.67        3.72     13.85 o 
   5   2   7      129.62      140.24     18.27 o 
   6   2   7      157.27      144.34     19.19 o 
 -12   3   7       40.37       47.22     20.48 o 
 -11   3   7        1.56       -1.99     18.97 o 
 -10   3   7      279.20      276.18     20.48 o 
  -9   3   7      292.48      289.36     12.61 o 
  -8   3   7      245.23      253.12     11.43 o 
  -7   3   7      734.95      727.23     15.08 o 
  -6   3   7       42.12       40.86      7.75 o 
  -5   3   7       69.31       86.19     23.42 o 
  -4   3   7      258.83      261.63     26.30 o 
  -3   3   7       70.90       64.70      7.59 o 
  -2   3   7       59.02       62.61      8.06 o 
  -1   3   7      410.69      422.52     20.29 o 
   0   3   7      923.72      961.77     29.67 o 
   1   3   7      330.73      311.72     11.86 o 
   2   3   7      913.82      900.96     17.95 o 
   3   3   7      197.70      196.08     16.87 o 
   4   3   7      461.14      458.84     23.77 o 
   5   3   7       27.05       25.06     17.03 o 
 -12   4   7        0.66       -9.70     17.57 o 
 -10   4   7       71.62       59.07     14.44 o 
  -9   4   7       17.31       16.49      9.48 o 
  -8   4   7      677.32      717.39     16.41 o 
  -7   4   7      699.29      661.91     25.09 o 
  -6   4   7      759.78      756.26     15.63 o 
  -5   4   7       81.07       70.63      8.36 o 
  -4   4   7       55.23       47.78      8.42 o 
  -3   4   7      212.45      219.04     10.20 o 
  -2   4   7      148.22      145.09      9.25 o 
  -1   4   7       31.06       39.08      8.32 o 
   0   4   7      129.73      140.74     10.44 o 
   1   4   7       97.06       84.92      9.61 o 
   2   4   7      175.87      175.24     12.02 o 
   3   4   7      229.84      226.16     18.60 o 
   4   4   7       13.69       12.72     16.12 o 
   5   4   7       99.12      107.26     21.07 o 
 -11   5   7       38.70       41.99     20.64 o 
 -10   5   7      292.53      330.51     21.24 o 
  -9   5   7      322.63      300.03     13.47 o 
  -8   5   7        1.02        1.47      9.20 o 
  -7   5   7      512.02      494.65     14.50 o 
  -6   5   7       23.26       25.55      8.45 o 
  -5   5   7       48.97       52.14      8.33 o 
  -4   5   7      146.30      149.79      9.84 o 
  -3   5   7      376.00      369.18     12.88 o 
  -2   5   7      263.05      247.43     11.27 o 
  -1   5   7      550.55      517.63     29.70 o 
   0   5   7       12.11        8.01      8.69 o 
   1   5   7      111.78      130.45     11.57 o 
   2   5   7       86.88       82.68     16.22 o 
   3   5   7        0.76        4.42     16.65 o 
   4   5   7       40.24       40.91     17.25 o 
 -11   6   7      168.18      173.39     23.98 o 
 -10   6   7      222.96      223.05     14.74 o 
  -9   6   7       78.27       93.39     11.76 o 
  -8   6   7      453.05      454.88     20.00 o 
  -7   6   7        3.33        3.66      8.99 o 
  -6   6   7      214.63      212.29     15.15 o 
  -5   6   7       59.98       76.32      9.86 o 
  -4   6   7        0.09        4.49      8.14 o 
  -3   6   7       38.47       38.37      8.52 o 
  -2   6   7      287.59      271.71     18.70 o 
  -1   6   7        0.02        4.26      8.88 o 
   0   6   7      269.47      269.96     13.14 o 
   1   6   7      110.19      118.04     11.76 o 
   2   6   7       20.09       18.76     15.58 o 
   3   6   7      154.55      190.21     22.42 o 
 -10   7   7       27.09       29.52     13.34 o 
  -9   7   7       22.09       16.05     10.56 o 
  -8   7   7        4.35        4.58      9.79 o 
  -7   7   7       15.37       16.56      9.67 o 
  -6   7   7      606.71      579.04     16.55 o 
  -5   7   7      105.39      102.00     10.57 o 
  -4   7   7      496.75      478.32     14.99 o 
  -3   7   7      288.17      254.61     13.50 o 
  -2   7   7      253.28      225.92     12.74 o 
  -1   7   7      204.18      208.00     12.84 o 
   0   7   7       48.76       60.21     11.93 o 
   1   7   7       63.19       86.88     19.30 o 
   2   7   7       80.24       92.87     20.59 o 
  -9   8   7       23.01        8.57     15.47 o 
  -8   8   7      166.59      151.65     13.25 o 
  -7   8   7      231.57      211.15     13.43 o 
  -6   8   7        5.44        9.48     10.41 o 
  -5   8   7      161.97      145.45     12.24 o 
  -4   8   7      119.63      129.47     12.36 o 
  -3   8   7       67.88       53.97     10.97 o 
  -2   8   7      292.88      263.06     15.28 o 
  -1   8   7      102.50      106.68     13.46 o 
   0   8   7      196.57      208.67     15.44 o 
   1   8   7       87.72      116.58     22.31 o 
  -8   9   7       87.15       87.48     20.48 o 
  -7   9   7       87.44       80.85     18.27 o 
  -6   9   7      118.76      142.89     18.65 o 
  -5   9   7       21.93       17.33     11.67 o 
  -4   9   7      114.41      126.85     13.78 o 
  -3   9   7       41.40       38.66     12.80 o 
  -2   9   7        1.75        5.74     11.96 o 
  -1   9   7       51.98       60.93     14.71 o 
  -5  10   7        1.14       -5.01     16.71 o 
  -4  10   7       11.08       21.56     18.54 o 
   0 -12   8       25.74       29.13     13.64 o 
  -4 -11   8       30.16       40.91     22.91 o 
  -3 -11   8       61.49       63.55     21.99 o 
  -2 -11   8       20.37       18.70     13.23 o 
  -1 -11   8      189.54      171.47     14.45 o 
   0 -11   8       62.96       60.07     12.33 o 
   1 -11   8       12.40       12.35     11.41 o 
   2 -11   8       78.70       90.20     12.88 o 
   3 -11   8       32.07       38.01     13.34 o 
  -6 -10   8        9.68       12.13     19.35 o 
  -5 -10   8       26.09       23.07     20.48 o 
  -4 -10   8       58.26       67.53     13.14 o 
  -3 -10   8       26.12       27.07     11.33 o 
  -2 -10   8       57.01       66.87     11.89 o 
  -1 -10   8      158.83      146.00     12.94 o 
   0 -10   8       19.10       18.31     11.06 o 
   1 -10   8      524.98      504.98     17.50 o 
   2 -10   8      165.98      179.35     14.32 o 
   3 -10   8       14.63       10.81     12.65 o 
   4 -10   8      127.10      128.05     15.83 o 
  -7  -9   8       79.93       94.75     20.16 o 
  -6  -9   8       28.12       28.40     17.57 o 
  -5  -9   8      319.60      318.60     23.28 o 
  -4  -9   8        2.67        0.34     10.02 o 
  -3  -9   8      468.63      470.78     15.80 o 
  -2  -9   8       89.52       91.90     10.84 o 
  -1  -9   8      116.12      117.43     11.47 o 
   0  -9   8      296.46      294.63     14.08 o 
   1  -9   8       16.28        9.72     10.38 o 
   2  -9   8        6.39       -2.45     10.81 o 
   3  -9   8      142.61      153.37     13.57 o 
   4  -9   8      244.88      239.10     15.83 o 
   5  -9   8       22.79       23.91     13.81 o 
  -8  -8   8        6.77       21.67     20.59 o 
  -7  -8   8       71.97       78.05     19.67 o 
  -6  -8   8      106.63      115.02     17.46 o 
  -5  -8   8        3.97        8.68     14.28 o 
  -4  -8   8      254.03      266.31     12.35 o 
  -3  -8   8       56.33       55.37      9.88 o 
  -2  -8   8        5.80        5.44      9.16 o 
  -1  -8   8       25.59       22.10     10.02 o 
   0  -8   8      127.01      109.91     11.49 o 
   1  -8   8      272.33      287.98     13.69 o 
   2  -8   8        8.56        4.68     10.08 o 
   3  -8   8        8.57       11.95     10.69 o 
   4  -8   8        1.05        1.53     11.40 o 
   5  -8   8      109.48      116.10     15.03 o 
   6  -8   8        1.50        3.00     15.00 o 
  -9  -7   8        6.15        2.10     14.26 o 
  -8  -7   8      364.85      382.60     17.01 o 
  -7  -7   8       25.09       34.93     16.22 o 
  -6  -7   8      375.37      374.54     21.02 o 
  -5  -7   8       49.93       66.25     10.12 o 
  -4  -7   8        0.95        5.90      8.23 o 
  -3  -7   8        8.74        5.82      8.63 o 
  -2  -7   8       68.74       54.82      9.24 o 
  -1  -7   8       12.74        9.28      8.42 o 
   0  -7   8       81.31       72.24     10.05 o 
   1  -7   8       28.74       29.81      9.64 o 
   2  -7   8      172.57      162.95     11.63 o 
   3  -7   8      113.44      130.27     12.10 o 
   4  -7   8      423.21      403.03     16.06 o 
   5  -7   8      187.19      168.03     14.35 o 
   6  -7   8       10.74        8.10     13.80 o 
  -9  -6   8       22.23       18.98     13.38 o 
  -8  -6   8       22.33       23.98     11.57 o 
  -7  -6   8      185.84      178.79     12.73 o 
  -6  -6   8       45.36       56.59     14.66 o 
  -5  -6   8       35.24       37.38      7.25 o 
  -4  -6   8      219.96      226.89     10.67 o 
  -3  -6   8       74.56       77.30      9.40 o 
  -2  -6   8       16.33       13.87      7.96 o 
  -1  -6   8      175.00      181.15     10.63 o 
   0  -6   8       19.48       21.06      8.83 o 
   1  -6   8        1.22        1.64      8.15 o 
   2  -6   8       56.84       53.25     10.06 o 
   3  -6   8      494.38      484.32     15.76 o 
   4  -6   8       45.74       44.20     11.41 o 
   5  -6   8      160.12      143.27     14.51 o 
   6  -6   8        9.43       16.71     20.00 o 
 -10  -5   8        7.90        7.17     13.84 o 
  -9  -5   8        6.01        5.30     11.50 o 
  -8  -5   8      235.22      223.87     13.49 o 
  -7  -5   8        1.08        1.76      9.47 o 
  -6  -5   8       53.32       47.67      7.81 o 
  -5  -5   8       18.37       20.80      7.23 o 
  -4  -5   8      619.02      630.89     11.35 o 
  -3  -5   8      296.20      307.68      8.96 o 
  -2  -5   8      105.71      109.51      6.93 o 
  -1  -5   8      263.24      250.37      8.11 o 
   0  -5   8      334.99      292.23     11.96 o 
   1  -5   8      678.88      648.11     15.07 o 
   2  -5   8        2.41        1.29      8.56 o 
   3  -5   8      415.26      395.36     14.13 o 
   4  -5   8        2.70        4.04      9.67 o 
   5  -5   8       25.09       24.00     11.72 o 
   6  -5   8       29.24       34.23     19.30 o 
 -10  -4   8       71.30       80.53     13.00 o 
  -9  -4   8      178.34      175.17     12.98 o 
  -8  -4   8      188.84      200.69     12.41 o 
  -7  -4   8      303.90      274.51     12.41 o 
  -6  -4   8      695.08      705.50     12.53 o 
  -5  -4   8       69.40       74.04      7.19 o 
  -4  -4   8      396.45      436.42      9.70 o 
  -3  -4   8        6.33       13.79      5.56 o 
  -2  -4   8        3.34        2.27      5.30 o 
  -1  -4   8      138.64      138.54      7.10 o 
   0  -4   8       92.57       93.30      7.01 o 
   1  -4   8      329.07      333.16      9.36 o 
   2  -4   8      115.82      107.39      7.84 o 
   3  -4   8      192.25      181.17     13.50 o 
   4  -4   8        4.52        3.26      9.70 o 
   5  -4   8      180.76      196.81     13.86 o 
   6  -4   8      148.43      130.06     20.05 o 
 -11  -3   8       20.06       17.14     14.09 o 
 -10  -3   8        8.27        1.45     11.77 o 
  -9  -3   8       37.23       30.49     11.06 o 
  -8  -3   8      124.36      108.04     11.29 o 
  -7  -3   8      234.68      233.97     11.55 o 
  -6  -3   8       21.17       16.82      6.65 o 
  -5  -3   8       35.26       35.05      6.26 o 
  -4  -3   8     4164.91     4275.15     52.49 o 
  -3  -3   8      553.25      566.25     13.47 o 
  -2  -3   8     2946.66     3008.97     21.40 o 
  -1  -3   8      205.32      202.82      7.80 o 
   0  -3   8      148.49      146.00      7.77 o 
   1  -3   8       57.08       57.65      7.02 o 
   2  -3   8       42.20       52.87      7.28 o 
   3  -3   8       40.77       38.43      7.45 o 
   4  -3   8      208.54      206.75     10.02 o 
   5  -3   8      258.69      281.57     19.46 o 
   6  -3   8       48.34       51.53     20.10 o 
 -11  -2   8      114.81      129.68     15.45 o 
 -10  -2   8       42.08       32.24     12.06 o 
  -9  -2   8      123.29      132.59     12.63 o 
  -8  -2   8      136.93      132.98     11.26 o 
  -7  -2   8      106.29      101.39      7.20 o 
  -6  -2   8      187.28      181.83      7.49 o 
  -5  -2   8      217.58      218.78      7.94 o 
  -4  -2   8       70.64       76.37      8.81 o 
  -3  -2   8      338.75      339.31      8.06 o 
  -2  -2   8      824.71      800.90     10.87 o 
  -1  -2   8       10.75        5.97      5.68 o 
   0  -2   8      786.63      793.60     11.77 o 
   1  -2   8        1.97        2.84      6.23 o 
   2  -2   8      337.58      334.88      9.80 o 
   3  -2   8      452.11      473.11     14.00 o 
   4  -2   8        9.15       -0.16      8.02 o 
   5  -2   8       28.48       38.15     10.93 o 
   6  -2   8       49.96       63.82     18.43 o 
 -11  -1   8       26.57       34.81     13.03 o 
 -10  -1   8       22.17       21.74     10.97 o 
  -9  -1   8      456.37      467.17     15.01 o 
  -8  -1   8        1.24        1.72      8.60 o 
  -7  -1   8      289.04      294.41      9.07 o 
  -6  -1   8       81.22       89.56      8.60 o 
  -5  -1   8     1285.46     1262.17     18.40 o 
  -4  -1   8     1078.58     1086.76     16.71 o 
  -3  -1   8       94.96       99.71      7.95 o 
  -2  -1   8        0.70        1.91      6.14 o 
  -1  -1   8       14.38       18.64      7.26 o 
   0  -1   8        4.44        5.08      7.37 o 
   1  -1   8       96.45      105.41      9.13 o 
   2  -1   8      442.11      444.64     13.28 o 
   3  -1   8        1.84        5.58      9.36 o 
   4  -1   8      459.75      438.25     20.80 o 
   5  -1   8      214.36      209.50     18.65 o 
   6  -1   8        3.92        2.91     19.24 o 
 -12   0   8       61.15       66.62     19.67 o 
 -11   0   8      287.95      267.66     22.48 o 
 -10   0   8        0.47        6.58     14.88 o 
  -9   0   8       62.08       58.80     14.88 o 
  -8   0   8      410.11      407.43     13.96 o 
  -7   0   8       38.25       42.60      8.56 o 
  -6   0   8       16.18       14.75      7.52 o 
  -5   0   8      406.54      381.16     11.58 o 
  -4   0   8      323.62      309.27     10.53 o 
  -3   0   8        1.04        2.26      6.90 o 
  -2   0   8     1416.86     1331.49     19.00 o 
  -1   0   8        0.00       -1.40      6.84 o 
   0   0   8      669.65      686.25     15.79 o 
   1   0   8        4.39        9.80      8.15 o 
   2   0   8      197.51      206.67     10.82 o 
   3   0   8      128.67      145.15     16.06 o 
   4   0   8       83.95       81.50     14.93 o 
   5   0   8       37.60       52.17     17.73 o 
   6   0   8      126.71      138.03     21.24 o 
 -12   1   8       67.89       81.71     21.94 o 
 -11   1   8      179.82      157.60     21.07 o 
 -10   1   8       36.79       34.23     16.60 o 
  -9   1   8      200.29      202.66     17.84 o 
  -8   1   8      183.98      180.36     10.73 o 
  -7   1   8      716.51      734.14     23.26 o 
  -6   1   8       43.79       46.20      7.54 o 
  -5   1   8      171.91      176.16      8.74 o 
  -4   1   8        6.16        2.20      6.32 o 
  -3   1   8      595.14      607.07     13.87 o 
  -2   1   8       59.10       60.83      7.17 o 
  -1   1   8     1251.25     1234.23     18.96 o 
   0   1   8      551.82      576.00     14.28 o 
   1   1   8      105.64      101.78      9.68 o 
   2   1   8      268.06      290.72     12.39 o 
   3   1   8       16.80       14.10      9.77 o 
   4   1   8      634.60      601.13     24.74 o 
   5   1   8       68.95       66.35     18.60 o 
 -12   2   8        0.81       -1.08     18.60 o 
 -11   2   8       52.64       76.00     18.22 o 
 -10   2   8       79.86      102.30     16.65 o 
  -9   2   8       95.29       93.46     15.25 o 
  -8   2   8       10.44       13.40      8.24 o 
  -7   2   8      457.00      450.06     13.22 o 
  -6   2   8        0.28       -1.22      7.55 o 
  -5   2   8     1223.87     1219.61     24.12 o 
  -4   2   8      162.76      173.27      9.72 o 
  -3   2   8      748.54      733.66     15.40 o 
  -2   2   8     1091.68     1060.56     18.54 o 
  -1   2   8      117.27      131.06     10.18 o 
   0   2   8       43.83       55.64      8.46 o 
   1   2   8      637.52      632.61     15.53 o 
   2   2   8       31.69       33.69      9.48 o 
   3   2   8       72.68       86.13     16.33 o 
   4   2   8       81.49       77.40     15.95 o 
   5   2   8        2.89       -7.55     17.95 o 
 -12   3   8      265.08      320.59     26.57 o 
 -11   3   8      184.02      184.55     21.34 o 
 -10   3   8       55.55       50.88     15.36 o 
  -9   3   8      388.50      390.59     14.34 o 
  -8   3   8      131.83      126.33     11.30 o 
  -7   3   8        4.23        5.50      9.36 o 
  -6   3   8       18.09       19.31      8.19 o 
  -5   3   8       70.55       76.82      8.82 o 
  -4   3   8      154.32      149.01     10.12 o 
  -3   3   8      392.19      391.20     11.97 o 
  -2   3   8       22.75       16.52      8.61 o 
  -1   3   8      125.32      112.13      9.62 o 
   0   3   8      141.65      127.43     10.83 o 
   1   3   8      179.15      157.68     11.08 o 
   2   3   8        7.78        2.25      8.54 o 
   3   3   8       29.98       28.73     16.28 o 
   4   3   8        3.51       10.29     16.22 o 
 -11   4   8        3.61        8.46     18.27 o 
 -10   4   8      289.21      310.83     22.10 o 
  -9   4   8       30.93       31.68     10.03 o 
  -8   4   8       93.54       92.88      9.77 o 
  -7   4   8      139.51      135.36     11.18 o 
  -6   4   8       61.62       77.41      8.94 o 
  -5   4   8      312.35      295.36     11.60 o 
  -4   4   8       99.61       98.72      9.00 o 
  -3   4   8       54.72       56.00      9.13 o 
  -2   4   8        6.31        1.42      7.91 o 
  -1   4   8      103.96      113.15     10.28 o 
   0   4   8      536.22      496.64     19.32 o 
   1   4   8       12.89       21.69     10.11 o 
   2   4   8       36.96       50.13     15.58 o 
   3   4   8       27.32       36.54     17.41 o 
   4   4   8       96.40      106.02     20.75 o 
 -11   5   8        0.48        2.53     16.44 o 
 -10   5   8       62.89       54.65     11.79 o 
  -9   5   8        8.09        2.82      9.57 o 
  -8   5   8       78.37       79.93     10.34 o 
  -7   5   8       81.48       76.82     10.86 o 
  -6   5   8      114.85      103.82     10.41 o 
  -5   5   8      162.81      180.96     11.46 o 
  -4   5   8      318.67      304.69     12.40 o 
  -3   5   8      706.10      687.08     16.31 o 
  -2   5   8        5.25       -4.02      8.71 o 
  -1   5   8        0.34        4.99      9.35 o 
   0   5   8        2.70       17.04     10.66 o 
   1   5   8       19.28       18.27     10.80 o 
   2   5   8        4.35        1.40     17.19 o 
   3   5   8       92.28       93.35     19.03 o 
 -10   6   8      117.85      124.39     13.94 o 
  -9   6   8      103.71      122.28     13.01 o 
  -8   6   8      128.30      117.85     12.21 o 
  -7   6   8       38.19       33.48     10.25 o 
  -6   6   8       11.39       13.13      9.29 o 
  -5   6   8       14.50       12.37      9.19 o 
  -4   6   8       58.18       56.88      9.95 o 
  -3   6   8      107.43       93.10     10.73 o 
  -2   6   8       30.83       39.48      9.97 o 
  -1   6   8      438.06      408.10     15.52 o 
   0   6   8       16.81       17.57     12.11 o 
   1   6   8       65.76       79.38     12.98 o 
   2   6   8      103.83      123.05     21.34 o 
 -10   7   8      103.01      116.82     14.00 o 
  -9   7   8       29.85       39.06     12.95 o 
  -8   7   8       93.53       85.66     12.95 o 
  -7   7   8       11.75       13.10     11.06 o 
  -6   7   8       34.68       48.48     10.20 o 
  -5   7   8      142.11      150.34     11.92 o 
  -4   7   8        1.80        3.09      9.83 o 
  -3   7   8      259.24      273.70     14.42 o 
  -2   7   8      214.46      212.67     13.34 o 
  -1   7   8        2.40        0.42     12.21 o 
   0   7   8       59.31       66.81     13.62 o 
   1   7   8      225.09      254.08     24.42 o 
  -9   8   8        3.94        5.45     14.97 o 
  -8   8   8       30.52       27.75     13.58 o 
  -7   8   8       13.58       18.76     12.49 o 
  -6   8   8       90.27       89.37     12.96 o 
  -5   8   8        0.32       -3.36     11.05 o 
  -4   8   8      128.43      128.12     12.73 o 
  -3   8   8      114.85      106.88     13.13 o 
  -2   8   8       73.35       78.81     13.66 o 
  -1   8   8      188.54      202.33     15.20 o 
  -7   9   8       17.47       16.71     18.60 o 
  -6   9   8        2.01        3.06     13.34 o 
  -5   9   8        2.01        3.40     12.78 o 
  -4   9   8        1.32       -1.06     12.64 o 
  -3   9   8       54.75       43.92     13.97 o 
  -3 -11   9       33.93       40.52     14.43 o 
  -2 -11   9      191.34      208.12     16.45 o 
  -1 -11   9        0.22        5.84     13.45 o 
   0 -11   9       41.26       45.04     14.24 o 
   1 -11   9       51.73       69.50     14.19 o 
  -5 -10   9        1.39       -3.13     18.43 o 
  -4 -10   9        2.31        1.35     12.39 o 
  -3 -10   9      196.54      193.49     13.58 o 
  -2 -10   9        1.23       -1.20     10.30 o 
  -1 -10   9       67.06       67.35     12.07 o 
   0 -10   9      125.00      140.71     14.11 o 
   1 -10   9       11.32       10.16     11.66 o 
   2 -10   9       87.26       92.50     13.84 o 
   3 -10   9       36.89       29.08     13.23 o 
  -7  -9   9      103.12      125.21     24.15 o 
  -6  -9   9        0.16        0.86     17.95 o 
  -5  -9   9       29.51       39.13     17.57 o 
  -4  -9   9       36.37       39.46     11.78 o 
  -3  -9   9        4.25        4.78      9.81 o 
  -2  -9   9        5.90        4.80      9.49 o 
  -1  -9   9       94.81      101.10     11.54 o 
   0  -9   9       57.14       55.52     10.90 o 
   1  -9   9       83.91       94.87     11.84 o 
   2  -9   9      211.24      220.31     14.58 o 
   3  -9   9        6.77        0.34     13.61 o 
   4  -9   9       67.19       72.51     15.77 o 
  -8  -8   9      137.46      161.80     23.98 o 
  -7  -8   9       46.71       38.75     18.22 o 
  -6  -8   9       44.97       59.13     18.70 o 
  -5  -8   9       77.76       76.79     11.81 o 
  -4  -8   9        4.60        4.98     10.38 o 
  -3  -8   9      101.68      100.88     11.00 o 
  -2  -8   9      212.02      204.76     13.07 o 
  -1  -8   9        4.18        6.20      9.49 o 
   0  -8   9       80.32       87.52     11.09 o 
   1  -8   9      159.46      152.12     12.86 o 
   2  -8   9        0.41        1.66     11.81 o 
   3  -8   9       19.53       26.22     13.34 o 
   4  -8   9       36.50       32.22     12.74 o 
   5  -8   9        5.97       15.69     16.04 o 
  -8  -7   9        0.07        2.96     19.78 o 
  -7  -7   9       50.24       54.76     16.87 o 
  -6  -7   9        0.67        2.26     15.58 o 
  -5  -7   9        0.38       -0.10      9.85 o 
  -4  -7   9       40.17       41.99     14.07 o 
  -3  -7   9      482.69      457.86     14.94 o 
  -2  -7   9      209.22      208.69     12.00 o 
  -1  -7   9      128.21      124.88     11.02 o 
   0  -7   9        1.05        4.85      9.68 o 
   1  -7   9      151.98      149.86     12.03 o 
   2  -7   9      129.09      147.81     12.67 o 
   3  -7   9        0.69        0.53     11.03 o 
   4  -7   9        4.29        8.80     13.18 o 
  -9  -6   9        1.08       -3.60     13.83 o 
  -8  -6   9      165.75      169.74     14.55 o 
  -7  -6   9       41.49       44.41     11.56 o 
  -6  -6   9      100.20       86.92      8.84 o 
  -5  -6   9      127.86      132.87     11.53 o 
  -4  -6   9      256.06      241.36     11.96 o 
  -3  -6   9      424.71      399.42     13.46 o 
  -2  -6   9       15.26       13.43      8.25 o 
  -1  -6   9      319.51      291.94     12.70 o 
   0  -6   9       46.02       49.99     10.30 o 
   1  -6   9      271.47      292.01     13.88 o 
   2  -6   9      106.43       97.32     10.98 o 
   3  -6   9      278.01      291.63     14.80 o 
   4  -6   9       39.93       46.20     12.97 o 
   5  -6   9      160.80      169.02     16.76 o 
 -10  -5   9       79.14       83.91     14.69 o 
  -9  -5   9       17.69        9.28     13.04 o 
  -8  -5   9       54.48       49.96     13.22 o 
  -7  -5   9      152.73      150.12     12.23 o 
  -6  -5   9      491.44      469.81     12.01 o 
  -5  -5   9      183.44      177.76      9.03 o 
  -4  -5   9     1105.67     1106.19     14.74 o 
  -3  -5   9      351.96      381.77     10.32 o 
  -2  -5   9     1043.70     1053.54     18.39 o 
  -1  -5   9      783.97      791.54     17.02 o 
   0  -5   9        9.26        9.66      8.62 o 
   1  -5   9        8.95       15.01      9.75 o 
   2  -5   9       52.67       60.91     12.88 o 
   3  -5   9        3.39        6.35     10.58 o 
   4  -5   9        1.36        6.11     10.59 o 
   5  -5   9        7.17        9.95     14.12 o 
 -10  -4   9       80.44       87.69     14.06 o 
  -9  -4   9       11.02       10.94     11.62 o 
  -8  -4   9      299.68      276.42     13.76 o 
  -7  -4   9      327.25      312.99     19.03 o 
  -6  -4   9       71.99       71.30      7.82 o 
  -5  -4   9      741.68      740.96     12.68 o 
  -4  -4   9       11.12       10.30      6.09 o 
  -3  -4   9      287.05      275.02      8.68 o 
  -2  -4   9      138.50      138.23      7.31 o 
  -1  -4   9        2.05        2.12      6.56 o 
   0  -4   9        1.16        3.32      6.91 o 
   1  -4   9      817.65      799.58     16.72 o 
   2  -4   9       23.81       18.76      9.69 o 
   3  -4   9      134.18      147.97     11.94 o 
   4  -4   9       16.60        6.31     14.98 o 
 -11  -3   9        3.15       -2.59     19.83 o 
 -10  -3   9       22.10       20.23     12.76 o 
  -9  -3   9      246.72      260.18     14.80 o 
  -8  -3   9       75.55       79.70     10.97 o 
  -7  -3   9      175.48      166.93      8.83 o 
  -6  -3   9      421.02      407.93     10.32 o 
  -5  -3   9       82.35       78.25      8.87 o 
  -4  -3   9      174.34      179.52      9.70 o 
  -3  -3   9       52.52       51.06      7.83 o 
  -2  -3   9      122.44      121.74      8.96 o 
  -1  -3   9       23.94       26.29      8.14 o 
   0  -3   9      296.03      295.95     13.66 o 
   1  -3   9      122.18      108.99      9.83 o 
   2  -3   9      121.59      129.99     10.81 o 
   3  -3   9      422.09      425.40     17.54 o 
   4  -3   9        9.36       19.89     16.82 o 
 -11  -2   9       91.17       92.06     22.42 o 
 -10  -2   9       81.71       87.37     17.30 o 
  -8  -2   9       11.09       12.02     12.18 o 
  -7  -2   9        8.95       10.26      7.74 o 
  -6  -2   9       80.38       74.65      8.21 o 
  -5  -2   9      127.42      123.19      9.13 o 
  -4  -2   9      876.76      849.17     16.30 o 
  -3  -2   9      150.73      147.21      8.90 o 
  -2  -2   9      240.39      258.28     10.56 o 
  -1  -2   9      423.70      441.70     13.03 o 
   0  -2   9      300.27      304.37     19.38 o 
   1  -2   9      411.47      408.36     13.07 o 
   2  -2   9        2.06        3.20      8.73 o 
   3  -2   9       30.25       23.42     10.62 o 
   4  -2   9      137.73      139.32     12.64 o 
   5  -2   9        0.56       -3.61     18.54 o 
 -11  -1   9      159.93      168.38     21.18 o 
 -10  -1   9       33.10       27.81     15.95 o 
  -9  -1   9      157.66      165.15     18.00 o 
  -8  -1   9       12.99       14.76      9.09 o 
  -7  -1   9      245.33      263.82     13.93 o 
  -6  -1   9       37.11       46.02      8.53 o 
  -5  -1   9      119.83      118.60      9.63 o 
  -4  -1   9       32.63       27.19      8.18 o 
  -3  -1   9       25.71       23.40      7.68 o 
  -2  -1   9      216.38      216.41     10.06 o 
  -1  -1   9       67.63       56.61      8.69 o 
   0  -1   9     1016.94     1005.95     22.26 o 
   1  -1   9       55.40       78.55      9.88 o 
   2  -1   9      510.58      496.85     14.84 o 
   3  -1   9      552.86      544.73     16.69 o 
   4  -1   9        6.80       12.07     16.17 o 
   5  -1   9       19.14        7.92     17.57 o 
 -11   0   9        3.73        4.90     19.51 o 
 -10   0   9        4.36        2.53     16.65 o 
  -9   0   9        8.19       12.67     14.66 o 
  -8   0   9        7.33        4.75      9.39 o 
  -7   0   9      185.71      174.68     15.25 o 
  -6   0   9      629.72      656.85     15.85 o 
  -5   0   9      140.92      125.40      9.31 o 
  -4   0   9      340.40      328.18     11.72 o 
  -3   0   9       68.10       67.95      8.50 o 
  -2   0   9      318.31      308.80     11.80 o 
  -1   0   9        1.17       -4.14      8.06 o 
   0   0   9       57.07       62.45      8.93 o 
   1   0   9       93.69       95.70     11.03 o 
   2   0   9      114.76      122.30     11.36 o 
   3   0   9       43.36       54.28     10.89 o 
   4   0   9       92.85       94.22     17.89 o 
   5   0   9      120.08      131.19     20.70 o 
 -10   1   9        1.59        3.45     14.44 o 
  -9   1   9      117.27      125.80     16.76 o 
  -8   1   9       34.60       28.42      9.08 o 
  -7   1   9        2.28        4.15      8.65 o 
  -6   1   9       16.77       22.53     11.43 o 
  -5   1   9      178.37      173.41     10.43 o 
  -4   1   9      310.42      311.84     11.82 o 
  -3   1   9       33.20       37.95      7.70 o 
  -2   1   9      188.36      203.55     10.57 o 
  -1   1   9       11.57        5.87      7.90 o 
   0   1   9      472.71      522.55     25.79 o 
   1   1   9        3.63        9.69      9.02 o 
   2   1   9       41.21       53.53     11.23 o 
   3   1   9      182.20      180.40     18.00 o 
   4   1   9       97.70      117.98     20.59 o 
 -11   2   9       95.49      107.31     21.24 o 
 -10   2   9        3.05        6.25     16.49 o 
  -9   2   9      653.13      616.42     16.93 o 
  -8   2   9       50.80       43.41      9.94 o 
  -7   2   9     1309.10     1298.92     21.82 o 
  -6   2   9      112.70      123.81      9.78 o 
  -5   2   9       12.26       15.69      7.57 o 
  -4   2   9      205.51      213.12     15.85 o 
  -3   2   9        3.31        2.59     11.48 o 
  -2   2   9       52.51       56.43      9.50 o 
  -1   2   9        7.32       14.06      8.43 o 
   0   2   9      151.83      144.24     11.12 o 
   1   2   9        0.33        2.88      9.32 o 
   2   2   9      224.62      245.01     14.10 o 
   3   2   9       63.66       75.94     16.65 o 
   4   2   9       75.96       79.61     18.92 o 
 -11   3   9        9.42        1.67     16.98 o 
 -10   3   9      101.65       98.90     18.38 o 
  -9   3   9        4.72        6.38     10.44 o 
  -8   3   9      429.89      413.73     14.18 o 
  -7   3   9      151.12      140.36     10.31 o 
  -6   3   9       33.22       32.03      8.71 o 
  -5   3   9      731.33      745.79     16.98 o 
  -4   3   9      206.19      206.67     11.83 o 
  -3   3   9      476.08      483.56     14.78 o 
  -2   3   9      167.27      174.45     10.95 o 
  -1   3   9       82.32       64.64     10.21 o 
   0   3   9       28.23       16.91      8.85 o 
   1   3   9        1.01        2.91     10.00 o 
   2   3   9        6.95        6.61     11.60 o 
   3   3   9      146.53      148.60     19.67 o 
 -11   4   9      131.40      136.63     19.78 o 
 -10   4   9      110.62      109.36     18.49 o 
  -9   4   9      293.07      273.27     15.23 o 
  -8   4   9      177.09      157.00     12.76 o 
  -7   4   9       32.92       29.99     10.21 o 
  -6   4   9        1.09        3.83      9.25 o 
  -5   4   9      130.32      119.85     10.71 o 
  -4   4   9        4.89        6.33      8.89 o 
  -3   4   9      545.40      541.89     15.67 o 
  -2   4   9      131.44      116.98     11.37 o 
  -1   4   9       17.99       25.14      9.56 o 
   0   4   9       91.61      100.21     11.49 o 
   1   4   9      168.65      173.76     13.14 o 
   2   4   9      434.18      463.85     25.93 o 
   3   4   9        4.51        8.73     18.86 o 
 -10   5   9        7.62       14.84     13.24 o 
  -9   5   9        4.79        2.84     11.49 o 
  -8   5   9       55.12       51.00     10.70 o 
  -7   5   9      258.35      261.67     13.38 o 
  -6   5   9        0.70       -1.57      8.69 o 
  -5   5   9      692.07      674.34     17.36 o 
  -4   5   9      375.05      358.31     14.43 o 
  -3   5   9      167.73      154.26     12.26 o 
  -2   5   9       75.01      106.04     11.37 o 
  -1   5   9        5.04        6.49     10.92 o 
   0   5   9      128.73      137.98     12.46 o 
   1   5   9      126.50      137.18     13.34 o 
   2   5   9        0.15        2.53     19.13 o 
 -10   6   9       16.63       20.59     13.28 o 
  -9   6   9        2.06        2.12     12.19 o 
  -8   6   9       11.87       10.05     10.95 o 
  -7   6   9       13.12        8.67     10.73 o 
  -6   6   9      314.39      298.38     14.33 o 
  -5   6   9      259.99      270.13     15.42 o 
  -4   6   9      357.02      311.67     14.13 o 
  -3   6   9      425.44      407.12     16.12 o 
  -2   6   9        0.16        3.02     10.90 o 
  -1   6   9      179.60      187.54     14.37 o 
   0   6   9        5.59        6.38     12.06 o 
   1   6   9       33.30       28.57     20.37 o 
  -9   7   9        1.81       -2.77     13.26 o 
  -8   7   9      134.16      126.32     13.79 o 
  -7   7   9       43.31       44.72     12.35 o 
  -6   7   9        4.70        5.25     11.95 o 
  -5   7   9      153.10      147.68     13.21 o 
  -4   7   9       24.38       23.76     11.00 o 
  -3   7   9       12.22        4.59     11.19 o 
  -2   7   9       29.38       39.53     13.88 o 
  -1   7   9        1.54        6.12     12.76 o 
  -7   8   9       16.43       22.87     13.62 o 
  -6   8   9      106.49      112.66     15.01 o 
  -5   8   9        1.81        3.94     14.02 o 
  -4   8   9       24.24       29.98     13.04 o 
  -3   8   9        2.97       14.95     12.55 o 
  -4 -10  10       53.36       56.27     13.96 o 
  -3 -10  10       14.54       19.10     13.14 o 
  -2 -10  10      175.48      175.70     15.34 o 
  -1 -10  10        0.42       -5.28     12.48 o 
   0 -10  10       23.66       24.42     13.66 o 
   1 -10  10       20.74       26.44     14.39 o 
  -6  -9  10       49.69       58.70     21.61 o 
  -5  -9  10       40.24       37.68     19.89 o 
  -4  -9  10       19.81       26.26     12.08 o 
  -3  -9  10      146.66      135.68     13.51 o 
  -2  -9  10       44.89       39.04     11.67 o 
  -1  -9  10       39.49       46.32     12.68 o 
   0  -9  10       94.43      109.04     13.34 o 
   1  -9  10       22.21       15.96     11.86 o 
   2  -9  10       86.87       93.23     14.03 o 
   3  -9  10       90.90       79.31     16.49 o 
  -7  -8  10      248.15      296.17     26.52 o 
  -6  -8  10        8.05       -0.16     19.13 o 
  -5  -8  10      297.60      314.48     16.17 o 
  -4  -8  10       75.71       82.28     12.06 o 
  -3  -8  10       32.02       26.89     11.01 o 
  -2  -8  10       14.41       20.67     11.20 o 
  -1  -8  10       21.37       24.27     11.31 o 
   0  -8  10        1.76       -0.21     10.91 o 
   1  -8  10       68.72       75.50     12.77 o 
   2  -8  10      228.82      229.44     15.61 o 
   3  -8  10      143.22      150.02     16.81 o 
  -8  -7  10       47.13       65.27     20.86 o 
  -7  -7  10       28.56       22.48     19.35 o 
  -6  -7  10      379.72      366.19     23.61 o 
  -5  -7  10      238.53      248.45     14.37 o 
  -4  -7  10        0.15       -0.72      9.65 o 
  -3  -7  10       35.46       43.46     11.10 o 
  -2  -7  10       99.39       97.15     11.01 o 
  -1  -7  10      106.19       97.17     10.90 o 
   0  -7  10      190.72      180.49     12.48 o 
   1  -7  10        8.87        4.79     11.27 o 
   2  -7  10       85.90       76.57     13.33 o 
   3  -7  10        0.66       -1.59     12.49 o 
   4  -7  10        0.06       -0.34     13.77 o 
  -9  -6  10       58.97       71.74     15.59 o 
  -8  -6  10      132.40      123.21     13.47 o 
  -7  -6  10      174.98      204.28     21.34 o 
  -6  -6  10        9.91       10.39     11.47 o 
  -5  -6  10        7.99        9.67     10.45 o 
  -4  -6  10      175.31      173.77     11.86 o 
  -3  -6  10      174.71      180.09     11.98 o 
  -2  -6  10      231.89      228.60     12.18 o 
  -1  -6  10      297.94      294.96     13.40 o 
   0  -6  10       85.27       76.20     11.30 o 
   1  -6  10      125.64      122.02     12.99 o 
   2  -6  10      182.13      176.00     14.11 o 
   3  -6  10       15.36       12.99     16.65 o 
   4  -6  10       79.61       86.83     20.27 o 
  -9  -5  10       48.34       53.52     20.05 o 
  -8  -5  10       18.24       21.50     12.32 o 
  -7  -5  10       15.24       14.82     17.89 o 
  -6  -5  10        2.54        2.32      8.53 o 
  -5  -5  10      677.84      660.80     15.97 o 
  -4  -5  10       93.64       86.32      9.71 o 
  -3  -5  10      465.13      424.78     19.89 o 
  -2  -5  10      499.11      473.18     20.32 o 
  -1  -5  10        9.20        9.86     11.37 o 
   0  -5  10      466.30      461.43     21.88 o 
   1  -5  10      176.26      174.85     17.89 o 
   2  -5  10       12.94       14.07     13.21 o 
   3  -5  10      313.61      315.79     21.88 o 
   4  -5  10       58.46       73.14     18.49 o 
 -10  -4  10       75.55       66.57     20.43 o 
  -9  -4  10       35.45       42.85     17.95 o 
  -7  -4  10        0.55        1.86     10.28 o 
  -6  -4  10     1014.72      989.26     20.43 o 
  -5  -4  10      210.82      219.52     11.13 o 
  -4  -4  10     1252.49     1249.83     26.79 o 
  -3  -4  10      592.99      563.38     16.33 o 
  -2  -4  10      329.54      342.40     12.36 o 
  -1  -4  10      724.00      710.27     15.75 o 
   0  -4  10       59.51       65.00     14.34 o 
   1  -4  10      110.57      121.97     15.58 o 
   2  -4  10      142.70      148.65     17.46 o 
   3  -4  10       23.20       25.06     15.36 o 
   4  -4  10       12.74       15.04     17.03 o 
 -10  -3  10      212.45      252.25     21.94 o 
  -8  -3  10       59.28       79.07     15.85 o 
  -7  -3  10      518.58      495.77     15.05 o 
  -6  -3  10       85.78       98.11      9.64 o 
  -5  -3  10      803.87      821.09     20.67 o 
  -4  -3  10        2.87        3.96      7.68 o 
  -3  -3  10      119.54      123.82      9.51 o 
  -2  -3  10      257.10      278.81     13.39 o 
  -1  -3  10      244.79      263.68     12.02 o 
   0  -3  10       40.73       42.31      8.88 o 
   1  -3  10      541.30      599.30     25.90 o 
   2  -3  10       49.08       45.99     10.92 o 
   3  -3  10      211.25      219.48     18.81 o 
   4  -3  10      175.78      182.66     22.10 o 
 -11  -2  10       27.33       33.36     19.89 o 
 -10  -2  10        0.50        2.05     16.92 o 
  -9  -2  10       25.07       27.43     16.65 o 
  -8  -2  10      120.17      123.00     17.19 o 
  -7  -2  10      110.80       98.69     10.34 o 
  -6  -2  10      394.55      394.31     13.39 o 
  -5  -2  10        5.52        7.18      8.47 o 
  -4  -2  10      425.12      401.82     12.74 o 
  -3  -2  10      135.34      131.14      9.76 o 
  -2  -2  10       93.65       74.99      9.18 o 
  -1  -2  10       55.13       53.13      9.92 o 
   0  -2  10      155.57      171.87     10.99 o 
   1  -2  10       18.29       19.82     10.25 o 
   2  -2  10      212.03      233.28     13.28 o 
   3  -2  10      201.66      213.02     14.78 o 
   4  -2  10       84.17       89.90     19.19 o 
 -11  -1  10       78.74       62.20     21.61 o 
 -10  -1  10       78.81       81.06     20.21 o 
  -9  -1  10       19.03       14.77     14.61 o 
  -8  -1  10       95.78       97.88     10.27 o 
  -7  -1  10       95.83       91.86     10.35 o 
  -6  -1  10        8.39        9.45      9.59 o 
  -5  -1  10       51.68       61.71      9.68 o 
  -4  -1  10       80.57       79.69      9.08 o 
  -3  -1  10       11.38       19.67      7.81 o 
  -2  -1  10      244.60      265.99     11.70 o 
  -1  -1  10      196.50      203.12     11.26 o 
   0  -1  10      174.13      189.73     10.99 o 
   1  -1  10      424.06      447.73     15.39 o 
   2  -1  10        1.73       -2.85      9.71 o 
   3  -1  10      312.27      322.89     16.10 o 
   4  -1  10       15.76       21.88     20.32 o 
 -10   0  10       25.62       20.75     15.68 o 
  -9   0  10      244.64      274.35     20.32 o 
  -8   0  10      121.58      129.56     14.90 o 
  -7   0  10      226.27      233.44     12.02 o 
  -6   0  10      320.97      328.73     12.74 o 
  -5   0  10       42.84       63.07      8.93 o 
  -4   0  10       40.84       41.24      8.49 o 
  -3   0  10      207.31      213.75     11.49 o 
  -2   0  10        1.15        2.14      8.91 o 
  -1   0  10        0.36        0.68      8.59 o 
   0   0  10      172.09      180.03     11.91 o 
   1   0  10      255.47      251.36     14.55 o 
   2   0  10      245.94      268.77     15.00 o 
   3   0  10       37.56       33.31     19.40 o 
   4   0  10        8.38        7.06     19.62 o 
 -11   1  10       23.27       27.49     20.64 o 
 -10   1  10       10.09       14.93     17.84 o 
  -9   1  10       15.65       19.38     11.59 o 
  -8   1  10        0.08        2.08     10.01 o 
  -7   1  10      805.74      815.60     38.05 o 
  -6   1  10      164.06      152.52     10.69 o 
  -5   1  10       75.90       77.70      9.37 o 
  -4   1  10      319.98      335.07     12.88 o 
  -3   1  10        1.43        3.59      8.40 o 
  -2   1  10      412.82      452.98     19.86 o 
  -1   1  10       60.54       58.62      9.71 o 
   0   1  10       83.62       71.70     11.45 o 
   1   1  10       81.97       91.99     12.30 o 
   2   1  10       44.02       37.93     11.92 o 
   3   1  10       23.51       23.88     18.86 o 
 -11   2  10      198.73      232.84     22.58 o 
 -10   2  10        1.51        2.48     16.39 o 
  -9   2  10       97.78       92.19     12.23 o 
  -8   2  10      333.24      315.70     13.85 o 
  -7   2  10        8.47       10.29      9.63 o 
  -6   2  10        0.83       -2.13      8.36 o 
  -5   2  10       84.83       87.85     10.21 o 
  -4   2  10      114.13      116.35     10.74 o 
  -3   2  10      325.40      324.74     13.10 o 
  -2   2  10      460.74      495.88     26.33 o 
  -1   2  10       52.66       50.51     10.36 o 
   0   2  10      400.11      447.47     15.79 o 
   1   2  10       62.01       66.30     12.28 o 
   2   2  10      103.29      102.59     14.02 o 
   3   2  10       66.12       54.11     19.57 o 
 -11   3  10       45.23       61.88     22.75 o 
 -10   3  10        2.22        9.11     17.95 o 
  -9   3  10      510.36      474.69     17.07 o 
  -8   3  10       52.46       48.02     11.30 o 
  -7   3  10      565.19      547.09     32.85 o 
  -6   3  10      216.36      215.54     12.69 o 
  -5   3  10      122.16      104.19     10.54 o 
  -4   3  10      468.25      441.05     15.14 o 
  -3   3  10        1.48       -2.22      9.42 o 
  -2   3  10       28.11       33.53     10.50 o 
  -1   3  10       12.90       19.86      9.41 o 
   0   3  10        9.91       12.84     10.41 o 
   1   3  10       38.98       34.35     11.69 o 
   2   3  10      197.05      221.63     22.26 o 
 -10   4  10       29.65       30.36     14.02 o 
  -9   4  10       65.36       64.13     12.71 o 
  -8   4  10       50.63       55.78     11.81 o 
  -7   4  10       53.67       63.93     10.63 o 
  -6   4  10        0.16       -0.38      9.36 o 
  -5   4  10      344.41      348.04     14.76 o 
  -4   4  10      109.83      105.32     11.97 o 
  -3   4  10      284.97      248.06     20.05 o 
  -2   4  10      182.70      181.82     12.83 o 
  -1   4  10        1.33        3.12     10.51 o 
   0   4  10      171.28      171.64     13.71 o 
   1   4  10      294.24      288.83     16.55 o 
 -10   5  10      105.75       98.55     14.55 o 
  -9   5  10       11.34        5.59     12.43 o 
  -8   5  10        1.87       -4.17     11.11 o 
  -7   5  10       20.10       21.85     11.13 o 
  -6   5  10       36.87       37.91     11.35 o 
  -5   5  10        9.02        5.11     10.27 o 
  -4   5  10       39.14       43.13     10.80 o 
  -3   5  10      217.21      201.19     14.11 o 
  -2   5  10       31.52       29.69     11.87 o 
  -1   5  10      342.23      340.87     22.93 o 
   0   5  10      274.51      304.66     16.71 o 
  -9   6  10       16.16       15.81     13.38 o 
  -8   6  10       32.17       25.98     12.36 o 
  -7   6  10      258.20      245.72     17.89 o 
  -6   6  10       17.89       20.53     12.12 o 
  -5   6  10      420.96      423.60     17.72 o 
  -4   6  10      116.95      116.04     13.18 o 
  -3   6  10       29.95       19.10     11.85 o 
  -2   6  10      109.28      141.14     17.54 o 
  -1   6  10       57.13       53.47     13.05 o 
  -7   7  10        2.84        9.34     12.25 o 
  -6   7  10      104.62       93.21     14.09 o 
  -5   7  10      129.70      142.21     15.24 o 
  -4   7  10       22.57       22.30     13.18 o 
  -3   7  10      164.60      171.67     15.43 o 
  -5  -9  11      211.07      258.19     17.71 o 
  -4  -9  11       76.04       77.57     14.08 o 
  -3  -9  11      104.72      112.58     14.33 o 
  -2  -9  11       82.79       93.59     13.87 o 
  -1  -9  11       30.95       26.19     12.84 o 
   0  -9  11       61.58       53.45     13.94 o 
   1  -9  11       32.19       20.43     14.52 o 
  -6  -8  11       23.99       29.11     22.15 o 
  -5  -8  11       61.93       51.75     13.20 o 
  -4  -8  11       48.78       44.77     13.03 o 
  -3  -8  11       73.37       82.44     13.93 o 
  -2  -8  11       27.96       34.59     12.84 o 
  -1  -8  11      175.71      192.34     15.20 o 
   0  -8  11      318.40      322.98     17.34 o 
   1  -8  11        5.72       -1.72     15.85 o 
   2  -8  11      160.64      158.52     20.48 o 
  -6  -7  11       99.56       87.37     17.73 o 
  -5  -7  11      395.38      407.15     23.50 o 
  -4  -7  11      106.97      103.81     17.89 o 
  -3  -7  11       89.83      105.91     17.79 o 
  -2  -7  11      375.66      355.95     22.48 o 
  -1  -7  11      185.71      181.37     18.76 o 
   0  -7  11       92.35       90.33     16.55 o 
   1  -7  11      367.00      338.81     21.99 o 
   2  -7  11        6.15       13.10     17.62 o 
   3  -7  11       51.17       48.24     19.40 o 
  -6  -6  11      237.84      228.15     20.48 o 
  -5  -6  11      275.10      287.82     20.59 o 
  -4  -6  11       84.26       83.54     17.46 o 
  -3  -6  11      401.46      411.73     22.80 o 
  -2  -6  11        0.26        3.56     14.82 o 
  -1  -6  11      374.38      342.20     21.72 o 
   0  -6  11      562.57      565.02     24.74 o 
   1  -6  11        5.12        3.67     15.42 o 
   2  -6  11       91.71       73.36     18.11 o 
   3  -6  11       20.44       36.60     18.92 o 
  -9  -5  11      172.60      162.56     23.07 o 
  -8  -5  11      135.60      123.54     20.80 o 
  -7  -5  11      359.20      356.27     22.69 o 
  -6  -5  11       71.30       61.20     11.42 o 
  -5  -5  11       33.78       41.28     11.51 o 
  -4  -5  11       83.94       65.22     15.31 o 
  -3  -5  11        9.91       15.25     14.01 o 
  -2  -5  11      115.87      112.54     15.63 o 
  -1  -5  11      639.22      624.85     24.36 o 
   0  -5  11       46.58       37.24     15.36 o 
   1  -5  11      251.62      245.99     20.86 o 
   2  -5  11      158.95      153.13     18.33 o 
   3  -5  11       39.92       47.65     19.46 o 
  -9  -4  11       63.09       58.59     20.97 o 
  -8  -4  11      174.62      206.86     22.85 o 
  -7  -4  11       82.56       88.54     11.34 o 
  -6  -4  11       10.94       16.55     10.01 o 
  -5  -4  11      303.53      316.73     13.66 o 
  -4  -4  11       12.97       12.11      9.43 o 
  -3  -4  11      204.98      203.12     11.74 o 
  -2  -4  11      300.26      279.17     12.36 o 
  -1  -4  11       18.79       27.38     13.69 o 
   0  -4  11      219.67      208.10     19.08 o 
   1  -4  11      109.21       94.22     17.57 o 
   2  -4  11       64.43       71.04     17.84 o 
   3  -4  11      144.35      136.96     19.89 o 
 -10  -3  11      254.77      264.86     25.17 o 
  -9  -3  11       53.99       64.03     21.61 o 
  -8  -3  11        2.30        0.65     16.76 o 
  -7  -3  11       19.39       17.74     10.08 o 
  -6  -3  11      196.66      183.04     11.93 o 
  -5  -3  11        0.23       -2.53     12.34 o 
  -4  -3  11        1.07        2.47      8.96 o 
  -3  -3  11      148.57      130.68     10.75 o 
  -2  -3  11        6.05        8.75      8.84 o 
  -1  -3  11      347.25      346.35     13.84 o 
   0  -3  11       31.17       27.96     10.50 o 
   1  -3  11      394.89      393.01     15.54 o 
   2  -3  11      175.71      172.48     20.32 o 
   3  -3  11        1.78       -6.31     17.03 o 
 -10  -2  11       64.12       83.76     20.80 o 
  -9  -2  11        0.56        2.26     14.88 o 
  -8  -2  11       48.41       59.49     11.17 o 
  -7  -2  11      299.42      298.35     13.14 o 
  -6  -2  11        0.65       -0.21      8.27 o 
  -5  -2  11       30.86       35.91      9.34 o 
  -4  -2  11      231.82      236.07     11.97 o 
  -3  -2  11        1.39        3.19      8.56 o 
  -2  -2  11      349.22      354.04     24.85 o 
  -1  -2  11       21.56       21.06     10.13 o 
   0  -2  11      244.54      209.34     12.45 o 
   1  -2  11      189.97      213.68     13.68 o 
   2  -2  11        4.90        5.26     11.45 o 
   3  -2  11      143.67      149.66     16.23 o 
 -10  -1  11        0.14        4.31     17.30 o 
  -9  -1  11        2.42        7.71     16.76 o 
  -8  -1  11      298.76      310.79     14.48 o 
  -7  -1  11       28.28       28.66     10.67 o 
  -6  -1  11      803.73      785.23     18.19 o 
  -5  -1  11      225.93      214.26     11.68 o 
  -4  -1  11      136.52      126.87     10.34 o 
  -3  -1  11      454.20      451.52     16.90 o 
  -2  -1  11        8.69       10.59      9.68 o 
  -1  -1  11      575.33      540.21     16.22 o 
   0  -1  11       19.02       15.22     10.34 o 
   1  -1  11        1.20        2.71     10.81 o 
   2  -1  11      227.23      227.21     14.50 o 
   3  -1  11      152.27      171.02     23.50 o 
 -10   0  11      177.84      191.50     22.96 o 
  -9   0  11        2.12       -1.24     18.76 o 
  -8   0  11      274.79      272.22     14.58 o 
  -7   0  11      861.18      824.77     19.57 o 
  -6   0  11      100.95       87.54     10.94 o 
  -5   0  11      634.10      665.75     23.66 o 
  -4   0  11      295.78      282.13     13.19 o 
  -3   0  11      101.68       78.61     11.03 o 
  -2   0  11      844.42      882.51     19.70 o 
  -1   0  11        5.07       19.74     10.43 o 
   0   0  11       67.60       73.95     12.29 o 
   1   0  11      374.05      414.63     17.19 o 
   2   0  11       42.11       46.69     12.59 o 
 -10   1  11        9.29       10.62     19.40 o 
  -9   1  11      437.91      455.16     17.94 o 
  -8   1  11      789.19      806.72     20.41 o 
  -7   1  11       15.35       12.47     10.74 o 
  -6   1  11     1443.08     1438.08     24.69 o 
  -5   1  11       17.09       15.63      9.48 o 
  -4   1  11      396.71      390.13     18.49 o 
  -3   1  11      164.27      169.04     14.01 o 
  -2   1  11       20.37       17.17     10.18 o 
  -1   1  11        9.51        2.97     11.01 o 
   0   1  11       82.77       86.72     12.31 o 
   1   1  11       60.72       60.75     12.52 o 
   2   1  11      169.78      186.03     15.68 o 
 -10   2  11      169.49      160.40     23.28 o 
  -9   2  11        8.35        6.94     11.49 o 
  -8   2  11       39.73       35.35     10.85 o 
  -7   2  11      525.94      530.57     33.34 o 
  -6   2  11       58.89       55.91     10.39 o 
  -5   2  11      162.96      151.28     11.55 o 
  -4   2  11      313.07      309.96     21.88 o 
  -3   2  11       23.86       24.82      9.99 o 
  -2   2  11       68.02       85.56     11.10 o 
  -1   2  11      230.35      249.16     13.90 o 
   0   2  11        7.86       13.12     12.17 o 
   1   2  11      366.12      372.07     16.66 o 
 -10   3  11        0.27        2.10     20.32 o 
  -9   3  11      101.84       86.79     13.14 o 
  -8   3  11      124.45      115.57     12.96 o 
  -7   3  11        0.75        0.06     10.52 o 
  -6   3  11       86.13       89.22     14.09 o 
  -5   3  11       85.17       81.61     11.53 o 
  -4   3  11        0.69        0.18     10.92 o 
  -3   3  11       69.11       80.73     11.40 o 
  -2   3  11      400.64      402.45     23.47 o 
  -1   3  11       48.65       51.63     11.81 o 
   0   3  11      544.23      534.11     27.43 o 
   1   3  11        3.04       10.43     14.43 o 
  -9   4  11       80.81       70.83     13.34 o 
  -8   4  11        0.01       -0.76     12.58 o 
  -7   4  11      122.63      127.33     12.84 o 
  -6   4  11      143.17      140.52     12.84 o 
  -5   4  11      166.76      166.70     13.18 o 
  -4   4  11      317.25      319.51     15.35 o 
  -3   4  11       25.05       30.57     12.19 o 
  -2   4  11       89.16       81.76     12.71 o 
  -1   4  11       99.38       90.83     13.55 o 
   0   4  11        1.94        2.99     13.04 o 
  -8   5  11        5.35        5.37     13.12 o 
  -7   5  11       46.02       42.73     12.44 o 
  -6   5  11       19.74       21.27     12.16 o 
  -5   5  11      252.64      256.23     15.83 o 
  -4   5  11      122.82      118.76     14.26 o 
  -3   5  11      100.69      105.79     13.47 o 
  -2   5  11      101.92       84.51     14.76 o 
  -7   6  11      138.91      155.36     15.11 o 
  -6   6  11       80.78       78.84     13.72 o 
  -5   6  11        0.01       -1.98     12.73 o 
  -4   6  11       40.79       58.63     14.55 o 
  -5  -8  12      236.11      253.27     23.34 o 
  -4  -8  12      165.19      200.99     22.26 o 
  -3  -8  12      150.54      138.09     21.61 o 
  -2  -8  12      155.33      181.21     21.07 o 
  -1  -8  12       16.98       21.51     19.57 o 
   0  -8  12       87.91       69.31     19.94 o 
  -6  -7  12      107.01       93.08     19.73 o 
  -5  -7  12        3.10        9.06     19.89 o 
  -4  -7  12      106.56       71.25     18.86 o 
  -3  -7  12      116.11      123.48     20.05 o 
  -2  -7  12        9.53       13.04     17.62 o 
  -1  -7  12      157.15      151.08     20.37 o 
   0  -7  12      314.01      299.41     23.45 o 
   1  -7  12       56.22       59.07     19.24 o 
  -6  -6  12        1.93        0.59     19.94 o 
  -5  -6  12      459.78      489.46     26.46 o 
  -4  -6  12       59.95       76.32     20.59 o 
  -3  -6  12      180.51      185.74     21.07 o 
  -2  -6  12      420.93      430.11     25.01 o 
  -1  -6  12      159.74      144.13     19.30 o 
   0  -6  12       41.47       37.62     16.33 o 
   1  -6  12       35.38       30.83     18.11 o 
  -8  -5  12       33.58       43.01     21.18 o 
  -7  -5  12       28.11       27.94     11.89 o 
  -6  -5  12       19.73       29.05     16.92 o 
  -5  -5  12        3.60       10.73     16.55 o 
  -4  -5  12       59.48       51.69     16.71 o 
  -3  -5  12      282.58      293.05     21.51 o 
  -2  -5  12      228.70      223.63     19.51 o 
  -1  -5  12       55.89       62.68     15.68 o 
   0  -5  12      191.32      197.75     20.48 o 
   1  -5  12       24.44       32.66     18.60 o 
   2  -5  12       19.84       13.37     17.30 o 
  -9  -4  12      207.07      236.51     24.15 o 
  -8  -4  12        8.68       15.25     15.68 o 
  -7  -4  12      123.23      131.65     12.95 o 
  -6  -4  12        3.87        6.39     10.90 o 
  -5  -4  12       91.02      100.23     11.56 o 
  -4  -4  12       21.62       18.10     10.36 o 
  -3  -4  12       53.02       55.57     14.61 o 
  -2  -4  12       27.80       28.78     14.07 o 
  -1  -4  12      331.00      323.88     22.10 o 
   0  -4  12        0.56        4.80     16.92 o 
   1  -4  12       27.63       24.79     16.28 o 
   2  -4  12       88.67       94.00     20.48 o 
  -9  -3  12        2.93       11.91     18.97 o 
  -8  -3  12      101.81       94.27     18.43 o 
  -7  -3  12      135.17      132.16     12.32 o 
  -6  -3  12      112.56      115.78     12.14 o 
  -5  -3  12      124.76      122.41     11.61 o 
  -4  -3  12       69.84       70.72     10.44 o 
  -3  -3  12      146.40      143.74     12.16 o 
  -2  -3  12      213.59      210.91     13.54 o 
  -1  -3  12        1.51        1.51     11.03 o 
   0  -3  12       70.93       67.54     17.62 o 
   1  -3  12       14.69       13.85     18.06 o 
   2  -3  12       33.39       23.50     19.51 o 
  -9  -2  12      138.85      128.76     21.51 o 
  -8  -2  12       13.72       17.28     12.46 o 
  -7  -2  12      168.98      163.65     13.00 o 
  -6  -2  12        1.21       11.44     10.47 o 
  -5  -2  12      127.75      123.70     11.34 o 
  -4  -2  12       66.29       65.86     11.38 o 
  -3  -2  12       72.22       76.53     12.14 o 
  -2  -2  12       50.60       49.35     11.41 o 
  -1  -2  12      462.31      471.42     25.90 o 
   0  -2  12        0.65        0.36     11.01 o 
   1  -2  12      124.03      125.08     14.16 o 
   2  -2  12        7.14        4.31     20.05 o 
 -10  -1  12      136.42      145.80     22.53 o 
  -9  -1  12        8.56       -0.43     17.14 o 
  -8  -1  12      344.83      341.90     15.99 o 
  -7  -1  12       31.31       33.37     11.41 o 
  -6  -1  12       41.51       36.38     10.94 o 
  -5  -1  12       61.98       67.39     11.33 o 
  -4  -1  12        5.84        6.76     10.44 o 
  -3  -1  12       92.76       90.44     11.70 o 
  -2  -1  12      284.99      269.30     14.43 o 
  -1  -1  12        9.36        9.10     11.26 o 
   0  -1  12      120.53      118.78     13.66 o 
   1  -1  12       26.11       19.85     11.99 o 
 -10   0  12       35.05       45.17     20.59 o 
  -9   0  12      185.11      191.29     15.74 o 
  -8   0  12       11.93       11.73     12.27 o 
  -7   0  12        1.19        6.57     12.12 o 
  -6   0  12      138.44      144.59     13.79 o 
  -5   0  12       43.80       40.05     11.50 o 
  -4   0  12      219.54      225.04     24.93 o 
  -3   0  12      408.48      424.40     16.28 o 
  -2   0  12       14.86       23.39     11.33 o 
  -1   0  12      427.95      448.68     17.45 o 
   0   0  12       16.84        7.85     11.12 o 
   1   0  12       12.91        8.80     13.91 o 
  -9   1  12        2.21        3.28     12.58 o 
  -8   1  12       60.84       62.43     13.03 o 
  -7   1  12      199.22      200.41     14.36 o 
  -6   1  12       85.83       85.90     12.02 o 
  -5   1  12      287.58      286.79     14.11 o 
  -4   1  12       96.49       99.36     11.92 o 
  -3   1  12      123.07      118.89     12.97 o 
  -2   1  12      278.01      280.01     20.08 o 
  -1   1  12       72.41       78.72     12.48 o 
   0   1  12        5.40        8.51     13.30 o 
  -9   2  12       92.07       91.51     15.57 o 
  -8   2  12      312.15      309.26     16.86 o 
  -7   2  12       36.40       33.80     12.50 o 
  -6   2  12      167.96      170.90     13.74 o 
  -5   2  12       10.28       11.88     11.24 o 
  -4   2  12      248.31      257.10     23.61 o 
  -3   2  12       82.74       82.08     11.87 o 
  -2   2  12        3.21        1.71     11.45 o 
  -1   2  12       46.92       41.51     13.92 o 
   0   2  12      280.92      281.97     16.60 o 
  -9   3  12       72.27       71.01     13.99 o 
  -8   3  12       22.06       23.00     13.27 o 
  -7   3  12       71.04       74.32     13.25 o 
  -6   3  12       86.31       89.97     13.05 o 
  -5   3  12      104.57       95.46     12.46 o 
  -4   3  12      180.87      183.52     14.61 o 
  -3   3  12        4.16        1.30     11.45 o 
  -2   3  12      220.77      234.13     15.56 o 
  -1   3  12      195.65      186.17     15.94 o 
  -8   4  12      212.61      221.03     22.37 o 
  -7   4  12        3.61        2.22     11.91 o 
  -6   4  12      200.84      194.05     14.80 o 
  -5   4  12        6.37       13.54     13.01 o 
  -4   4  12        1.59        3.93     12.96 o 
  -3   4  12       53.09       71.13     13.69 o 
  -4  -7  13       47.60       51.15     21.56 o 
  -3  -7  13       51.15       36.81     20.54 o 
  -2  -7  13      111.37      123.32     21.83 o 
  -6  -6  13      181.00      184.33     24.85 o 
  -5  -6  13       44.96       42.58     21.45 o 
  -4  -6  13       13.90       13.37     20.10 o 
  -3  -6  13        2.16        5.50     19.57 o 
  -2  -6  13       31.72       29.37     19.46 o 
  -1  -6  13        1.22       -1.83     18.38 o 
  -7  -5  13      278.37      312.99     26.14 o 
  -6  -5  13        0.78        2.80     18.76 o 
  -5  -5  13      115.77      125.64     22.26 o 
  -4  -5  13       48.99       49.32     18.86 o 
  -3  -5  13        3.96        3.72     17.14 o 
  -2  -5  13        6.85        3.67     16.12 o 
  -1  -5  13       34.53       38.00     17.14 o 
   0  -5  13        9.08       17.62     19.24 o 
  -8  -4  13        8.64       14.82     21.61 o 
  -7  -4  13      138.85      130.35     13.22 o 
  -6  -4  13        4.84        6.78     11.16 o 
  -5  -4  13        5.13        8.64     11.19 o 
  -4  -4  13       24.77       14.66     15.36 o 
  -3  -4  13      116.16      110.28     17.25 o 
  -2  -4  13      255.74      261.46     21.56 o 
  -1  -4  13       34.81       26.46     18.81 o 
   0  -4  13       19.01       20.32     19.40 o 
  -8  -3  13       76.38       82.64     13.51 o 
  -7  -3  13       90.94      115.54     13.17 o 
  -6  -3  13        0.84       -1.95     10.80 o 
  -5  -3  13      109.51      101.61     12.03 o 
  -4  -3  13      129.21      123.52     12.21 o 
  -3  -3  13        9.34       11.19     12.58 o 
  -2  -3  13        9.47        2.23     12.11 o 
  -1  -3  13        0.47        3.72     17.36 o 
   0  -3  13        1.62        0.97     16.71 o 
  -8  -2  13       54.78       52.31     14.58 o 
  -7  -2  13        0.21        0.23     13.30 o 
  -6  -2  13      119.93      120.74     14.04 o 
  -5  -2  13      219.95      210.14     14.40 o 
  -4  -2  13        5.75        5.26     12.33 o 
  -3  -2  13      283.98      288.53     16.27 o 
  -2  -2  13        2.23        4.19     11.30 o 
  -1  -2  13       17.47       29.87     12.61 o 
   0  -2  13       33.77       37.68     15.20 o 
  -8  -1  13      105.26      123.07     16.01 o 
  -7  -1  13      305.77      292.61     16.14 o 
  -6  -1  13        0.85       -2.43     12.31 o 
  -5  -1  13       91.26       99.35     12.93 o 
  -4  -1  13      327.65      317.55     19.92 o 
  -3  -1  13       11.57       14.00     11.84 o 
  -2  -1  13        2.89        0.48     12.37 o 
  -1  -1  13      104.57      130.00     15.62 o 
  -8   0  13      391.36      432.54     18.55 o 
  -7   0  13        5.74        9.48     12.85 o 
  -6   0  13      126.45      140.24     14.10 o 
  -5   0  13      102.91      106.80     13.14 o 
  -4   0  13        0.68        4.27     11.44 o 
  -3   0  13       79.47       90.78     13.97 o 
  -2   0  13      153.82      149.93     14.73 o 
  -1   0  13        4.57        0.20     12.17 o 
  -8   1  13       10.92       12.17     15.03 o 
  -7   1  13        0.37        2.26     13.29 o 
  -6   1  13        1.40        1.54     11.91 o 
  -5   1  13        0.30       -0.37     11.72 o 
  -4   1  13      185.15      191.84     15.40 o 
  -3   1  13      206.66      221.89     15.95 o 
  -2   1  13       22.76       30.60     13.90 o 
  -7   2  13       39.92       35.25     18.81 o 
  -6   2  13       65.23       69.13     14.06 o 
  -5   2  13       11.56       12.36     12.85 o 
  -4   2  13       18.44        8.08     11.89 o 
  -3   2  13        0.21       -2.20     13.16 o 
  -5  -4  14       18.39       19.83     17.68 o 
  -4  -4  14       79.17       96.48     19.19 o 
  -6  -3  14        0.59       -4.23     11.85 o 
  -5  -3  14        6.74        2.53     12.49 o 
  -4  -3  14        5.61       -0.28     13.00 o 
  -3  -3  14      126.03      123.75     21.07 o 
  -6  -2  14        1.98        6.24     14.47 o 
  -5  -2  14      151.48      152.74     16.40 o 
  -4  -2  14      143.66      143.36     15.72 o 
  -6  -1  14       54.96       54.64     14.41 o 
  -5  -1  14       87.22       93.20     14.72 o 
  -4  -1  14       32.55       27.76     12.32 o 
                                                 
